# Supplementary material for: Identifying Alzheimer’s disease-related pathways based on whole-genome sequencing data
Source: Comput Struct Biotechnol J. 2025 Sep 12;27:4132–44. doi: 10.1016/j.csbj.2025.09.013 (PMC12495422; doi:10.1016/j.csbj.2025.09.013)
Supplement: Supplementary file 1 — Supplementary material [file mmc1.xlsx]

## Sheet: Appendix
Table of Contents:
Supplementary Table S1 Overview of the predictive performance distribution of gene expression results in the cerebellum region and all 14 brain regions using GTEx v8.
Supplementary Table S2 Overview of the type of genesets (pathways).
Supplementary Table S3 The pathways significantly associated with the AD risk score when using 31,824 pathways with gene number limitation (10-300) in the 14 brain regions and the literature-reported relevance(s) between the enriched pathways and Alzheimer’s disease (AD).
Supplementary Table S4 The pathways significantly associated with the AD risk score in the 14 brain regions and the literature-reported relevance(s) between the enriched pathways and Alzheimer’s disease (AD).
Supplementary Table S5 The key results of the structural equation modeling (SEM) model of Brain_Amygdala, the corresponding pathways of the model, and the literature-reported relevance(s) between the pathways and AD.
Supplementary Table S6 The key results of the structural equation modeling (SEM) model of Brain_Caudate_basal_ganglia, the corresponding pathways of the model, and the literature-reported relevance(s) between the pathways and AD.
Supplementary Table S7 The key results of the structural equation modeling (SEM) model of Brain_Cerebellar_Hemisphere, the corresponding pathways of the model, and the literature-reported relevance(s) between the pathways and AD.
Supplementary Table S8 The key results of the structural equation modeling (SEM) model of Brain_Cerebellum, the corresponding pathways of the model, and the literature-reported relevance(s) between the pathways and AD.
Supplementary Table S9 The key results of the structural equation modeling (SEM) model of Brain_Cortex, the corresponding pathways of the model, and the literature-reported relevance(s) between the pathways and AD.
Supplementary Table S10 The key results of the structural equation modeling (SEM) model of Brain_Frontal_Cortex_BA9, the corresponding pathways of the model, and the literature-reported relevance(s) between the pathways and AD.
Supplementary Table S11 The key results of the structural equation modeling (SEM) model of Brain_Hippocampus, the corresponding pathways of the model, and the literature-reported relevance(s) between the pathways and AD.
Supplementary Table S12 The key results of the structural equation modeling (SEM) model of Brain_Hypothalamus, the corresponding pathways of the model, and the literature-reported relevance(s) between the pathways and AD.
Supplementary Table S13 The key results of the structural equation modeling (SEM) model of Brain_Nucleus_accumbens_basal_ganglia, the corresponding pathways of the model, and the literature-reported relevance(s) between the pathways and AD.
Supplementary Table S14 The key results of the structural equation modeling (SEM) model of Brain_Putamen_basal_ganglia, the corresponding pathways of the model, and the literature-reported relevance(s) between the pathways and AD.
Supplementary Table S15 The key results of the structural equation modeling (SEM) model of Brain_Spinal_cord_cervical_c-1, the corresponding pathways of the model, and the literature-reported relevance(s) between the pathways and AD.
Supplementary Table S16 The key results of the structural equation modeling (SEM) model of Brain_Substantia_nigra, the corresponding pathways of the model, and the literature-reported relevance(s) between the pathways and AD.
Supplementary Table S17 The key results of the structural equation modeling (SEM) model of Pituitary, the corresponding pathways of the model, and the literature-reported relevance(s) between the pathways and AD.
ps：Association: A refers to the direct association of the pathway or factors within the pathway with AD. B signifies that the pathway or its factors are correlated with a specific feature, and this feature is linked to AD. Other pathways are deemed unrelated to AD.

## Sheet: Supplement Table S1
Supplementary Table S1 Overview of the predictive performance distribution of gene expression results in the cerebellum region and all 14 brain regions using GTEx v8. pred_perf_r2: cross-validated prediction R2, cross validation prediction determination coefficient of the model.
Cerebellum region			All 14 brain regions
Performance index	Value		Performance index	Value
Number of predicted genes	9186		Total number of predicted genes in 14 brain regions	16216
Number of genes with pred_perf_r2 > 0.05 (percentage)	6522 (71.0%)		Number of genes with pred_perf_r2 > 0.05 (percentage)	12508 (77.1%)
Number of genes with pred_perf_r2 > 0.10 (percentage)	4421 (48.1%)		Number of genes with pred_perf_r2 > 0.10 (percentage)	8381 (51.7%)
Number of genes with pred_perf_r2 > 0.20 (percentage)	2381 (25.9%)		Number of genes with pred_perf_r2 > 0.20 (percentage)	4474 (27.6%)
Median value of pred_perf_r2	0.095		Median value of pred_perf_r2	0.083
Mean value of pred_perf_r2	0.148		Mean value of pred_perf_r2	0.132
Standard deviation of pred_perf_r2	0.14		Standard deviation of pred_perf_r2	0.125

## Sheet: Supplement Table S2
Supplementary Table S2 Overview of the type of genesets (pathways).
Pathway	Pathway count (Human)	Source database	Version	Database details	Database description
Reactome	2543	Reactome	V81	Reactome Pathway Database	Curated and peer reviewed pathway database for bioinformatics and systems biology.
WikiPathways	750	WikiPathways	20220710	WikiPathways	WikiPathways is a community curated pathway database that allows users to contribute, explore, analyze, and cite pathway knowledge.
pathbank	48655	pathbank	2020	pathbank	Support pathway elucidation and pathway discovery in metabolomics, transcriptomics, proteomics, and systems biology.
PANTHER	153	PANTHER	17.0 Released	Protein ANalysis THrough Evolutionary Relationships	Providing a stable substrate for annotations of protein properties like subfamily and function.
DISGENET	11095	DAVID (Disease)	v.2022q2	DisGeNET	Genes and variants associated with human diseases
GAD_DISEASE	15803	DAVID (Disease)	v.2022q2	Genetic Association Disease Database	Sets of genes associated with complex human diseases and phenotypes in GWAS and other genetic association datasets
GAD_DISEASE_CLASS	19	DAVID (Disease)	v.2022q2	Genetic Association Disease Database	Sets of genes associated with broader biological subjects or diseases association datasets
OMIM_DISEASE	6363	DAVID (Disease)	v.2022q2	Online Mendelian Inheritance in Man	A comprehensive, authoritative compendium of human genes and genetic phenotypes
UP_KW_DISEASE	151	DAVID (Disease)	v.2022q2	UniProt Knowledgebase Keywords	Sets of diseases that specifically screened out from UniProt keywords
COG_ONTOLOGY	66	DAVID (Functional annotation)	v.2022q2	Clusters of Orthologous Groups of proteins	The phylogenetic classification of proteins encoded in complete genomes. COG categorize proteins into groups based on their evolutionary relationships, helping to infer the functions of unknown proteins by comparing them to known sequences.
UP_KW_BIOLOGICAL_PROCESS	232	DAVID (Functional annotation)	v.2022q2	UniProt Knowledgebase Keywords	Sets of broad and high-level Biological Process that specifically screened out from UniProt keywords.
UP_KW_CELLULAR_COMPONENT	68	DAVID (Functional annotation)	v.2022q2	UniProt Knowledgebase Keywords	Sets of broad and high-level Cellular Component that specifically screened out from uniprotkb keywords.
UP_KW_MOLECULAR_FUNCTION	133	DAVID (Functional annotation)	v.2022q2	UniProt Knowledgebase Keywords	Sets of broad and high-level Molecular Function that specifically screened out from UniProt keywords.
UP_KW_PTM	39	DAVID (Functional annotation)	v.2022q2	UniProt Knowledgebase Keywords	Sets of Post-Translational Modification that specifically screened out from UniProt keywords.
GOBP	16064	DAVID (Gene Ontology)	v.2022q2	Gene Ontology: Biological Process	Understanding the biological events involved in genes
GOCC	2034	DAVID (Gene Ontology)	v.2022q2	Gene Ontology: Cellular Component	Explore subcellular localization or complexes of proteins
GOMF	4697	DAVID (Gene Ontology)	v.2022q2	Gene Ontology: Molecular Function	Study the biochemical mechanism of protein
CHROMOSOME	27	DAVID (General Annotations)	v.2022q2	Chromosome location	Only chromosome number is provided, and specific location is not included.
CYTOGENETIC_LOCATION	1233	DAVID (General Annotations)	v.2022q2	NCBI CytoBand	Accurate localization of chromosome bands.
ENTREZ_GENE_SUMMARY	16728	DAVID (General Annotations)	v.2022q2	NCBI Gene	Brief description of gene function.
PIR_SUMMARY	16177	DAVID (General Annotations)	v.2022q2	Protein Information Resource	Detailed functional and mechanistic descriptions of proteins.
BIOGRID_INTERACTION	32421	DAVID (Interactions)	v.2022q2	Biological General Repository for Interaction Datasets	Database dedicated to the curation and archival storage of protein, genetic and chemical interactions for all major model organism species and humans.
DIP	4030	DAVID (Interactions)	v.2022q2	Database of Interacting Proteins	Database that documents experimentally determined protein-protein interactions.
DRUGBANK	5673	DAVID (Interactions)	v.2022q2	DrugBank	Database containing information on drugs and drug targets.
HIV_INTERACTION	24	DAVID (Interactions)	v.2022q2	HIV Interaction	HIV virus-host protein interaction database.
HIV_INTERACTION_CATEGORY	636	DAVID (Interactions)	v.2022q2	HIV Interaction Category	HIV virus-host protein interaction functional category database.
INTACT	25848	DAVID (Interactions)	v.2022q2	IntAct Molecular Interaction Database	Database system and analysis tools for molecular interaction data. All interactions are derived from literature curation or direct user submissions.
MINT	11253	DAVID (Interactions)	v.2022q2	Molecular interaction Database	Database focusing on experimentally verified protein-protein interactions mined from the scientific literature by expert curators.
PUBCHEM	755686	DAVID (Interactions)	v.2022q2	PubChem	Collection of chemical information
UP_KW_LIGAND	57	DAVID (Interactions)	v.2022q2	UniProt Knowledgebase Keywords	Sets of ligand binding related term that specifically screened out from UniProt keywords.
GENERIF_SUMMARY	613680	DAVID (Literature)	v.2022q2	Gene Reference Into Function Summary	Database in NCBI allow scientists to add to the functional annotation of genes described.
BBID	119	DAVID (Pathways)	v.2022q2	Biological Biochemical Image Database	A relational database of archived images from research articles that describe regulatory pathways of higher eukaryotes.
BIOCARTA	314	DAVID (Pathways)	v.2022q2	BioCarta	Online maps of metabolic and signaling pathways.
EC_NUMBER	1592	DAVID (Pathways)	v.2022q2	Enzyme Commission Number	A set of numbering classifications for enzymes, based on the chemical reactions catalyzed by each enzyme.
KEGG	347	DAVID (Pathways)	v.2022q2	Kyoto Encyclopedia of Genes and Genomes	Database resource for understanding high-level functions and utilities of the biological system, such as the cell, the organism and the ecosystem, from molecular-level information, especially large-scale molecular datasets generated by genome sequencing and other high-throughput experimental technologies.
GENE3D	482	DAVID (Protein Domains)	v.2022q2	Gene3D	Classification database based on protein 3D domain
INTERPRO	8789	DAVID (Protein Domains)	v.2022q2	InterPro	Database that combines protein signatures from multiple sources to predict domains and sites.
PFAM	5196	DAVID (Protein Domains)	v.2022q2	Pfam	A collection of protein families, each with multiple sequence alignments and hidden Markov models.
PIR_SUPERFAMILY	903	DAVID (Protein Domains)	v.2022q2	Protein Information Resource	Super family classification based on PIR (protein information resource)
PRINTS	1203	DAVID (Protein Domains)	v.2022q2	PRINTS	Houses a collection of diagnostic protein family 'fingerprints'.
PROSITE	1782	DAVID (Protein Domains)	v.2022q2	PROSITE	Identify and describe protein domains, families and functional sites.
SMART	970	DAVID (Protein Domains)	v.2022q2	Simple Modular Architecture Research Tool	Identification and annotation of genetically mobile domains and the analysis of domain architectures.
SUPFAM	894	DAVID (Protein Domains)	v.2022q2	SUPFAM	A database of sequence superfamilies of protein domains
TIGRFAMS	577	DAVID (Protein Domains)	v.2022q2	TIGRFAMs at NCBI	A collection of manually curated protein families focusing primarily on prokaryotic sequences.
UP_KW_DOMAIN	34	DAVID (Protein Domains)	v.2022q2	UniProt Knowledgebase Keywords	Sets of Protein Domain related that specifically screened out from UniProt keywords.
CGAP_EST_QUARTILE	10243	DAVID (Tissue Expression)	v.2022q2	Cancer Genome Anatomy Project Expressed Sequence Tags	Number of EST sequencing fragments
CGAP_SAGE_QUARTILE	715	DAVID (Tissue Expression)	v.2022q2	Cancer Genome Anatomy Project Serial Analysis of Gene Expression	Quantitative quantification of mRNA abundance in tissues by extracting gene specific short sequence tags
GNF_U133A_QUARTILE	78	DAVID (Tissue Expression)	v.2022q2	Affymetrix U133A genechip	Provide standardized expression profile
HPA_NORMAL_TISSUE	62	DAVID (Tissue Expression)	v.2022q2	Human Protein Atlas	Tissue distribution of proteins verified by immunohistochemistry (IHC)
HPA_NORMAL_TISSUE_CELLTYPE	1855	DAVID (Tissue Expression)	v.2022q2	Human Protein Atlas	Immunohistochemistry (IHC) verified the protein tissue distribution and located to specific cell types.
HPA_RNA_TISSUE	36	DAVID (Tissue Expression)	v.2022q2	Human Protein Atlas	Tissue distribution of proteins verified by RNA-seq
UNIGENE_EST_QUARTILE	76	DAVID (Tissue Expression)	v.2022q2	UniGene Expressed Sequence Tags	Number of EST sequencing fragments
UP_TISSUE	835	DAVID (Tissue Expression)	v.2022q2	UniProt Knowledgebase	UniProt organization annotation
UCSC_TFBS	179	DAVID (Transcription Factors)	v.2022q2	UCSC Transcription Factor Binding Sites	Based on the conservative prediction of UCSC Genome Browser, mark the transcription factor binding sites (TFBS) of gene regulatory regions.
C1	299	Msigdb	v7.5.1	positional gene sets	Gene sets corresponding to human chromosone cytogenetic bands.
C6	189	MSigdb	v7.5.1	oncogenic signature gene sets	Gene sets that represent signatures of cellular pathways which are often dis-regulated in cancer. The majority of signatures were generated directly from microarray data from NCBI GEO or from internal unpublished profiling experiments involving perturbation of known cancer genes.
C8	453	MSigdb	v7.5.1	cell type signature gene sets	Gene sets that contain curated cluster markers for cell types identified in single-cell sequencing studies of human tissue.
CGP	3384	MSigdb(C2)	v7.5.1	chemical and genetic perturbations	Gene sets represent expression signatures of genetic and chemical perturbations. A number of these gene sets come in pairs: xxx_UP (and xxx_DN) gene set representing genes induced (and repressed) by the perturbation.
CP	29	MSigdb(C2)	v7.5.1	Canonical pathways	Gene sets from pathway databases. Usually, these gene sets are canonical representations of a biological process compiled by domain experts.
CP:BIOCARTA	292	MSigdb(C2)	v7.5.1	BioCarta subset of CP	Canonical Pathways gene sets derived from the BioCarta pathway database.
CP:PID	196	MSigdb(C2)	v7.5.1	Pathway Interaction Database (PID) subset of CP	Canonical Pathways gene sets derived from the PID pathway database.
MIR:MIR_Legacy	221	MSigdb(C3)	v7.5.1	MIR_LEGACY subset of MIR (microRNA targets)	All miRNA target prediction gene sets. Combined superset of both miRDB prediction methods and legacy sets.
MIR:MIRDB	2377	MSigdb(C3)	v7.5.1	miRDB subset of MIR (microRNA targets)	Gene sets containing high-confidence gene-level predictions of human miRNA targets as catalogued by miRDB v6.0 algorithm (Chen and Wang, 2020).
TFT:GTRD	518	MSigdb(C3)	v7.5.1	Gene Transcription Regulation Database (GTRD) subset of TFT (transcription factor targets)	All transcription factor target prediction gene sets. Combined superset of both GTRD prediction methods and legacy sets.
TFT:TFT_Legacy	610	MSigdb(C3)	v7.5.1	TFT_LEGACY subset of TFT (transcription factor targets)	Older gene sets that share upstream cis-regulatory motifs which can function as potential transcription factor binding sites. Based on work by Xie et al. 2005
CGN	427	MSigdb(C4)	v7.5.1	cancer gene neighborhoods	Gene sets defined by expression neighborhoods centered on 380 cancer-associated genes. This collection is described in Subramanian, Tamayo et al. 2005
CM	431	MSigdb(C4)	v7.5.1	cancer modules	Gene sets defined by Segal et al. 2004. Briefly, the authors compiled gene sets ('modules') from a variety of resources such as KEGG, GO, and others. By mining a large compendium of cancer-related microarray data, they identified 456 such modules as significantly changed in a variety of cancer conditions.
HPO	5071	MSigdb(C5)	v7.5.1	Human Phenotype Ontology	The Human Phenotype Ontology (HPO) provides a standardized vocabulary of phenotypic abnormalities encountered in human disease (https://hpo.jax.org/). An HPO annotation consists of these phenotypic abnormalities and the association between the abnormality and a set of genes known to be involved in development of said abnormality, developed using the medical literature, Orphanet, DECIPHER, and OMI…
IMMUNESIGDB	4872	MSigdb(C7)	v7.5.1	ImmuneSigDB subset of C7	Gene sets representing chemical and genetic perturbations of the immune system generated by manual curation of published studies in human and mouse immunology.
VAX	347	MSigdb(C7)	v7.5.1	VAX: vaccine response gene sets	Gene sets curated by the Human Immunology Project Consortium (HIPC) describing human transcriptomic immune responses to vaccinations.

## Sheet: Supplement Table S3
Supplementary Table S3 The pathways significantly associated with the AD risk score when using 31,824 pathways with gene number limitation (10-300) in the 14 brain regions and the literature-reported relevance(s) between the enriched pathways and Alzheimer’s disease (AD). Association: A refers to the direct association of the pathway or factors within the pathway with AD. B signifies that the pat…
pathway name	Brain region	Literature-reported Relevance(s) between the Enriched Pathway and AD	Pubmed ID/doi	Association
CP:PID~PID_HNF3B_PATHWAY	Brain_Cortex	Has not been reported so far.	.	.
CP:PID~PID_TAP63_PATHWAY	Brain_Nucleus_accumbens_basal_ganglia	Has not been reported so far.	.	.
CP~NABA_ECM_AFFILIATED	Brain_Frontal_Cortex_BA9	Present data support the hypothesis that significant ECM changes occur during the early stages of AD. ECM changes affecting brain microvascular functions could therefore drive disease progression and provide potential new early investigational biomarkers in AD.	PMID: 26544797	A
GOBP~GO:0000768~syncytium formation by plasma membrane fusion	Brain_Caudate_basal_ganglia	The enriched GO terms in the AD included regulation of humoral immune response, regulation of syncytium formation by plasma membrane fusion, cytokine binding, lipase inhibitor activity.	PMID: 36262887	B
GOBP~GO:0001909~leukocyte mediated cytotoxicity	Brain_Caudate_basal_ganglia	Has not been reported so far.	.	.
GOBP~GO:0003351~epithelial cilium movement	Brain_Cerebellar_Hemisphere	Has not been reported so far.	.	.
GOBP~GO:0003407~neural retina development	Brain_Spinal_cord_cervical_c-1	Neural retina development is related to AD.	PMID: 34439882	A
GOBP~GO:0006284~base-excision repair	Brain_Hypothalamus	Decreased base excision repair and increased helicase activity in AD brain.	PMID: 10650137	A
GOBP~GO:0006298~mismatch repair	Brain_Hippocampus; Brain_Spinal_cord_cervical_c-1	Has not been reported so far.	.	.
GOBP~GO:0006399~tRNA metabolic process	Brain_Putamen_basal_ganglia	Has not been reported so far.	.	.
GOBP~GO:0006631~fatty acid metabolic process	Brain_Nucleus_accumbens_basal_ganglia	Alterations in glycerolipid and fatty acid metabolic pathways in AD were identified by urinary metabolic profiling.	PMID: 34777195	A
GOBP~GO:0006914~autophagy	Brain_Hypothalamus	In AD, the maturation of autophagolysosomes and their retrograde transport are impeded, which leads to a massive accumulation of 'autophagy intermediates' (autophagic vacuoles) within large swellings along dystrophic and degenerating neurites.	PMID: 18032783	A
GOBP~GO:0008203~cholesterol metabolic process	Brain_Hypothalamus	Lipids are enriched in the CNS and involved in AD pathophysiology. Recent studies have shown a link between lipid metabolism and AD and have identified a number of risk factors for early onset of AD associated with cholesterol metabolism.	PMID: 37365651	A
GOBP~GO:0009162~deoxyribonucleoside monophosphate metabolic process	Brain_Cortex	Altered mRNA levels for genes from both de novo pyrimidine biosynthesis and pyrimidine salvage pathways in brain from patients with AD.	PMID: 31560653	B
GOBP~GO:0009163~nucleoside biosynthetic process	Brain_Putamen_basal_ganglia	Altered mRNA levels for genes from both de novo pyrimidine biosynthesis and pyrimidine salvage pathways in brain from patients with AD.	PMID: 31560653	B
GOBP~GO:0009615~response to virus	Brain_Putamen_basal_ganglia	Some studies have suggested a potential link between certain viral infections such as herpes simplex virus type 1 (HSV-1) and the development or progression of AD. The proposed mechanisms linking viruses to Alzheimer's include: neuroinflammation, activation of the immune system, direct neuronal damage.	PMID: 34480291	A
GOBP~GO:0010390~histone monoubiquitination	Brain_Cerebellum	Has not been reported so far.	.	.
GOBP~GO:0010508~positive regulation of autophagy	Brain_Hypothalamus	Abnormalities of the neuronal endolysosome and macroautophagy/autophagy system are an early and prominent feature of AD.	PMID: 34429033	A
GOBP~GO:0014066~regulation of phosphatidylinositol 3-kinase signaling	Brain_Caudate_basal_ganglia	Experimental data indicate that PI3K-Akt signaling might be an important therapeutic target in treatment of AD.	PMID: 34699027	A
GOBP~GO:0018210~peptidyl-threonine modification	Brain_Hippocampus	Has not been reported so far.	.	.
GOBP~GO:0030201~heparan sulfate proteoglycan metabolic process	Brain_Cerebellum	Aβ can form an APOE-Aβ complex with APOE, which is attached to the surface of microglia via LDLR/LRP1 and Heparan sulfate proteoglycan (HSPG), and subsequently promotes the uptake and degradation of Aβ via endocytosis of microglia.	PMID: 37365651	B
GOBP~GO:0030308~negative regulation of cell growth	Brain_Hypothalamus	Additionally, mmu_circRNA_012180 might be associated with the biological processes of phosphate ion transport, response to zinc ion, nervous system development, female pregnancy and negative regulation of cell growth. Among these biological processes, the processes of phosphate ion transport, response to zinc ion and negative regulation of cell growth were validated to have a role in AD developme…	PMID: 30524667	A
GOBP~GO:0030324~lung development	Brain_Amygdala	Has not been reported so far.	.	.
GOBP~GO:0030901~midbrain development	Brain_Cerebellum	Has not been reported so far.	.	.
GOBP~GO:0034587~piRNA metabolic process	Brain_Nucleus_accumbens_basal_ganglia	Has not been reported so far.	.	.
GOBP~GO:0035195~gene silencing by miRNA	Brain_Cortex	Gene silencing through methylation: an epigenetic intervention on AD.	PMID: 16917149	A
GOBP~GO:0042129~regulation of T cell proliferation	Brain_Amygdala	T cells most likely promote atherosclerosis by modulating monocyte recruitment, proliferation, and cytokine secretion in the later stages of AD.	PMID: 34725916	A
GOBP~GO:0042303~molting cycle	Brain_Cortex	Has not been reported so far.	.	.
GOBP~GO:0042455~ribonucleoside biosynthetic process	Brain_Putamen_basal_ganglia	Has not been reported so far.	.	.
GOBP~GO:0042572~retinol metabolic process	Brain_Spinal_cord_cervical_c-1	Studies establish the presence of retinoids and retinaldehyde dehydrogenase (RLDH) activity in human brain tissues, and indicate that retinoic acid synthesis is modulated in some regions of AD brain.	PMID: 9165489	A
GOBP~GO:0042633~hair cycle	Brain_Cortex	Has not been reported so far.	.	.
GOBP~GO:0043030~regulation of macrophage activation	Brain_Hypothalamus	In both AD and HIV-1-associated dementia, interaction of macrophages and astrocytes appear to play an important role.	PMID: 10849022	A
GOBP~GO:0043086~negative regulation of catalytic activity	Brain_Cortex	Decreased catalytic activity of the insulin-degrading enzyme in chromosome 10-linked AD families.	PMID: 17244626	A
GOBP~GO:0045738~negative regulation of DNA repair	Brain_Substantia_nigra	A decrease in the DNA base excision repair (BER) activity was observed in post mortem brain regions of AD individuals, leading to the hypothesis that the brain in AD might be subjected to the double insult of increased DNA damage, as well as deficiencies of DNA repair pathways. Subsequent studies have provided accumulating evidence of impaired DNA repair in AD.	PMID: 19199873	A
GOBP~GO:0045765~regulation of angiogenesis	Brain_Nucleus_accumbens_basal_ganglia	Study argue that the vascular endothelial cell has a central role in the progressive destruction of cortical neurons in AD. In AD, the brain endothelium secretes the precursor substrate for the beta-amyloid plaque and a neurotoxic peptide that selectively kills cortical neurons. Large populations of endothelial cells are activated by angiogenesis due to brain hypoxia and inflammation. Results of …	PMID: 12598159	A
GOBP~GO:0046034~ATP metabolic process	Brain_Spinal_cord_cervical_c-1	The Amyloid Precursor Protein of AD Clusters at the Organelle/Microtubule Interface on Organelles that Bind Microtubules in an ATP Dependent Manner.	PMID: 26814888	A
GOBP~GO:0046365~monosaccharide catabolic process	Brain_Cortex	AD has long been recognized as a metabolic disease. In particular, glucose hypometabolism has been established as a prominent anomaly in the very early development of the disease.	PMID: 33994936	A
GOBP~GO:0046916~cellular transition metal ion homeostasis	Brain_Nucleus_accumbens_basal_ganglia	Cholesterol and metal ions have both been shown to promote AD pathology. These factors exert an interconnected influence over the disease as well; this relation has not yet been fully elucidated. Dysregulation of cholesterol is found in AD-affected brains, and influenced by dysfunction in proteins associated with both synthesis and transport. Misregulated metal ions and their protein complexes co…	PMID: 24710074	A
GOBP~GO:0048247~lymphocyte chemotaxis	Brain_Nucleus_accumbens_basal_ganglia	Findings revealed that severe AD patients show lower neutrophil and lymphocyte chemotaxis, PHA- and LPS-lymphoproliferation, as well as higher basal lymphoproliferation in comparison to elderly healthy subjects.	PMID: 29375582	A
GOBP~GO:0048732~gland development	Brain_Hypothalamus	Studies indicate that a dysfunction of the sympathetic regulation of pineal gland melatonin synthesis by the suprachiasmatic nucleus (SCN) is responsible for melatonin changes during the early AD stages.	PMID: 15725334	B
GOBP~GO:0050804~modulation of synaptic transmission	Brain_Substantia_nigra	Decreased synaptic density, compromised synaptic transmission, and defected synaptic plasticity are hallmark synaptic pathologies accompanying AD.	PMID: 27662318	A
GOBP~GO:0051131~chaperone-mediated protein complex assembly	Brain_Nucleus_accumbens_basal_ganglia	Transcripts involved in ‘chaperone-mediated protein complex assembly’ and ‘response to unfolded protein’ pathways, such as CRYAB, HSPB1, HSPH1, and HSP90AA1, also were positively differentially expressed iin AD.	PMID: 34767070	B
GOBP~GO:0060049~regulation of protein glycosylation	Brain_Cerebellum	Glycosylation is one of the most common, and the most complex, forms of post-translational modification of proteins. Defects in glycosylation of APP, tau and other proteins have been reported in AD. Another interesting observation is that the two proteases required for the generation of amyloid β-peptide (Aβ), i.e. γ-secretase and β-secretase, also have roles in protein glycosylation. For instanc…	PMID: 24279329	A
GOBP~GO:0060968~regulation of gene silencing	Brain_Amygdala	Gene silencing through methylation: an epigenetic intervention on AD.	PMID: 16917149	A
GOBP~GO:0071333~cellular response to glucose stimulus	Brain_Nucleus_accumbens_basal_ganglia	AD has long been recognized as a metabolic disease. In particular, glucose hypometabolism has been established as a prominent anomaly in the very early development of the disease.	PMID: 33994936	B
GOBP~GO:0071347~cellular response to interleukin-1	Brain_Cerebellar_Hemisphere	IL-1 elevation and resulting neuroinflammatory processes play a purely detrimental role in AD, and prompt a need for new characterizations of IL-1 function. Potentially adaptive functions of IL-1 elevation in AD warrant further mechanistic studies, and provide evidence that enhancement of these effects may help to alleviate the pathologic burden of disease.	PMID: 18302763	A
GOBP~GO:0071417~cellular response to organonitrogen compound	Brain_Frontal_Cortex_BA9	Has not been reported so far.	.	.
GOBP~GO:0099643~signal release from synapse	Brain_Nucleus_accumbens_basal_ganglia	Synapses are crucial locations for information transmission between neurons. The release and reception of signals are the basis for normal communication between neurons. Synaptic damage and loss are factors that affect the degree of dementia experienced in AD patients. Upon quantification, statistically significant reductions in the number of spines and total dendrite area was observed in both AD…	PMID: 15475691	A
GOBP~GO:1900273~positive regulation of long-term synaptic potentiation	Brain_Frontal_Cortex_BA9	Decreased synaptic density, compromised synaptic transmission, and defected synaptic plasticity are hallmark synaptic pathologies accompanying AD.	PMID: 27662318	A
GOBP~GO:1901186~positive regulation of ERBB signaling pathway	Brain_Cerebellum	One of the NRG-1 receptor subunits, erbB4, undergoes intramembranous presenilin-dependent γ-secretase cleavage, suggesting that altered activity of the NRG-1/erbB signaling pathway plays a role in the pathogenesis of AD.	PMID: 12528817	A
GOBP~GO:1901224~positive regulation of NIK/NF-kappaB signaling	Brain_Nucleus_accumbens_basal_ganglia	The possibility of targeting the nuclear factor kappaB (NF-kappaB) pathway for inflammatory conditions, which also play a role in AD, has been investigated.	PMID: 16491164	A
GOBP~GO:1902652~secondary alcohol metabolic process	Brain_Hypothalamus	Based on the PPI network, study found that common genes (in modules, which were most positively associated with HSV-1 and AD) were enriched in Functions such as cholesterol metabolic process, sterol biosynthetic process, secondary alcohol biosynthetic process, steroid biosynthetic process, and secondary alcohol metabolic process.	PMID: 37396506	B
GOBP~GO:1903312~negative regulation of mRNA metabolic process	Brain_Nucleus_accumbens_basal_ganglia	Abnormal gene expression and protein synthesis may be related to the development of AD. The stability and translation process of mRNA are subject to complex regulation, and abnormal regulation may lead to abnormal expression of specific genes in the nervous system.	PMID: 32755048	B
GOBP~GO:1904035~regulation of epithelial cell apoptotic process	Brain_Caudate_basal_ganglia	Has not been reported so far.	.	.
GOBP~GO:1905819~negative regulation of chromosome separation	Brain_Frontal_Cortex_BA9	Has not been reported so far.	.	.
GOBP~GO:2000725~regulation of cardiac muscle cell differentiation	Brain_Cerebellum	Has not been reported so far.	.	.
GOCC~GO:0000781~chromosome, telomeric region	Brain_Caudate_basal_ganglia	Has not been reported so far.	.	.
GOCC~GO:0031091~platelet alpha granule	Brain_Hypothalamus	It is possible, as suggested by Mari et al, that elevation of von Willebrand factor in patients with AD results from its secretion from endothelial cells damaged by amyloid angiopathy. Alternatively, in light of the present study, elevation of von Willebrand factor may result from its secretion from platelet α-granules during AD-induced platelet activation.	PMID: 9561982	A
GOCC~GO:0032153~cell division site	Brain_Caudate_basal_ganglia	Has not been reported so far.	.	.
GOCC~GO:0033116~endoplasmic reticulum-Golgi intermediate compartment membrane	Brain_Caudate_basal_ganglia	Although the role of Golgi fragmentation is not clear, the existing evidence suggests that in the case of AD, the increased production of Aβ and/or NFTs can start a vicious circle composed of Golgi fragmentation - more Aβ/NFTs production - more Golgi fragmentation.	PMID: 27894594	A
GOCC~GO:0042734~presynaptic membrane	Brain_Hypothalamus	Decreased synaptic density, compromised synaptic transmission, and defected synaptic plasticity are hallmark synaptic pathologies accompanying AD.	PMID: 27662318	A
GOCC~GO:0043186~P granule	Brain_Nucleus_accumbens_basal_ganglia	Has not been reported so far.	.	.
GOCC~GO:0045121~membrane raft	Brain_Caudate_basal_ganglia	Low cellular cholesterol levels or disruption of lipid rafts could be envisaged to decrease Aβ production and favor the non-pathogenic cleavage by α-secretase. In further support of the importance of membrane rafts in AD progression, it has been recently reported that following dimeric Aβ accumulation in membrane rafts, both ApoE and phopshorylated tau, were observed to increase in membrane rafts…	PMID: 17635634	A
GOCC~GO:0045178~basal part of cell	Brain_Cortex	Has not been reported so far.	.	.
GOCC~GO:0045495~pole plasm	Brain_Nucleus_accumbens_basal_ganglia	Has not been reported so far.	.	.
GOCC~GO:0060293~germ plasm	Brain_Nucleus_accumbens_basal_ganglia	Has not been reported so far.	.	.
GOCC~GO:0070820~tertiary granule	Brain_Hypothalamus	Has not been reported so far.	.	.
GOCC~GO:0097733~photoreceptor cell cilium	Brain_Cerebellum	Has not been reported so far.	.	.
GOCC~GO:0098589~membrane region	Brain_Nucleus_accumbens_basal_ganglia	Regional levels of membrane phospholipids [phosphatidylethanolamine (PE), phosphatidylinositol (PI), phosphatidylcholine (PC)] were measured in the brain of AD and control subjects. The levels of PE-derived and PI-derived total fatty acids were significantly decreased in the hippocampus of AD subjects. The decrease of PE and PI, which are rich in oxidizable arachidonic and docosahexaenoic acids, …	PMID: 9482271	A
GOCC~GO:0098686~hippocampal mossy fiber to CA3 synapse	Pituitary	Study found that in the hippocampus of an AD mouse model (Tg2576), mitochondrial Ca2+ handling in dentate granule cells was impaired as early as the second postnatal month, and this Ca2+ dysregulation caused an impairment of post-tetanic potentiation in mossy fiber-CA3 synapses.	PMID: 22539855	A
GOCC~GO:0098797~plasma membrane protein complex	Brain_Substantia_nigra	Has not been reported so far.	.	.
GOCC~GO:0098802~plasma membrane receptor complex	Brain_Cerebellum	Has not been reported so far.	.	.
GOCC~GO:0098857~membrane microdomain	Brain_Caudate_basal_ganglia	Membrane microdomain switching: a regulatory mechanism of amyloid precursor protein processing. The microdomain switching is a mechanism of cholesterol- and activity-dependent regulation of APP processing in neurons.	PMID: 18936252	B
GOMF~GO:0003724~RNA helicase activity	Brain_Nucleus_accumbens_basal_ganglia	Some helicases have been studied in the context of AD due to their potential involvement in DNA damage repair, RNA metabolism, and protein aggregation, all of which are relevant to the disease's pathogenesis.	PMID: 28736311	A
GOMF~GO:0004623~phospholipase A2 activity	Brain_Cerebellum	In AD brains Phospholipase A2 (PLA2) activity was significantly decreased in the parietal and to a lesser degree in the frontal cortex. Lower PLA2 activity correlated significantly with an earlier onset of the disease, higher counts of neurofibrillary tangles and senile plaques and an earlier age at death, indicating a relationship between abnormally low PLA2 activity and a more severe form of th…	PMID: 7893853	A
GOMF~GO:0008168~methyltransferase activity	Brain_Spinal_cord_cervical_c-1	Phenylethanolamine N-methyltransferase (PNMT) and catechol O-methyltransferase (COMT) activities were more than 30% lower in Alzheimer than normal brains. Protein arginine methyltransferases (PRMTs) are SAM-dependent enzymes that catalyze the mono- and di-methylation of peptidyl arginine residues. The protein arginine methyltransferase PRMT5 regulates Aβ-induced toxicity in human cells and Caenor…	PMID: 15057524; PMID: 26086249	A
GOMF~GO:0016763~transferase activity, transferring pentosyl groups	Brain_Caudate_basal_ganglia	Has not been reported so far.	.	.
GOMF~GO:0016772~transferase activity, transferring phosphorus-containing groups	Brain_Hypothalamus	Has not been reported so far.	.	.
GOMF~GO:0016877~ligase activity, forming carbon-sulfur bonds	Brain_Substantia_nigra	Has not been reported so far.	.	.
GOMF~GO:0030594~neurotransmitter receptor activity	Brain_Frontal_Cortex_BA9	Decreased synaptic density, compromised synaptic transmission, and defected synaptic plasticity are hallmark synaptic pathologies accompanying AD.	PMID: 27662318	A
GOMF~GO:0048306~calcium-dependent protein binding	Brain_Frontal_Cortex_BA9	Calcium-associated signaling pathways may be highly involved in AD and epileptogenesis.	PMID: 35114922	B
GOMF~GO:0051020~GTPase binding	Brain_Cortex	Rho GTPases have been implicated as critical components in AD pathogenesis.	PMID: 29246246	B
GOMF~GO:0098631~protein binding involved in cell adhesion	Brain_Hypothalamus	CC terms such as complex of collagen trimers, connexin complex, gap junction, lamellipodium membrane, and protein complex involved in cell adhesion were markedly enriched in the AD group.	PMID: 34367470	B
GOMF~GO:0098960~postsynaptic neurotransmitter receptor activity	Brain_Nucleus_accumbens_basal_ganglia	Decreased synaptic density, compromised synaptic transmission, and defected synaptic plasticity are hallmark synaptic pathologies accompanying AD.	PMID: 27662318	A
GOMF~GO:0099529~neurotransmitter receptor activity involved in regulation of postsynaptic membrane potential	Brain_Nucleus_accumbens_basal_ganglia	Decreased synaptic density, compromised synaptic transmission, and defected synaptic plasticity are hallmark synaptic pathologies accompanying AD.	PMID: 27662318	B
GOMF~GO:1904315~transmitter-gated ion channel activity involved in regulation of postsynaptic membrane potential	Brain_Nucleus_accumbens_basal_ganglia	Functional correlations of the altered synaptic proteins in AD using the Cytoscape ClueGO analysis. The most connected proteins were related mainly to transmitter-gated ion channel activity (CACNG3, GABRG2, GABRB2, GRIK2, GRIN1, and NEFL).	PMID: 33904022	B
GOMF~GO:1990782~protein tyrosine kinase binding	Brain_Frontal_Cortex_BA9	The spleen tyrosine kinase (Syk) regulates Alzheimer amyloid-β production and Tau hyperphosphorylation. Lymphocyte-specific protein tyrosine kinase is a novel risk gene for AD.	PMID: 25331948; PMID: 16109429	A
IMMUNESIGDB~GSE10422_2451_200_DN~GSE10422_WT_VS_BAFF_TRANSGENIC_LN_BCELL_DN	Brain_Hypothalamus	Genes down-regulated in wildtype B cells versus BAFF-transgenic (over-express TNFSF13B [GeneID=10673]) B cells from lymph node.	.	B
IMMUNESIGDB~GSE10500_2635_200_DN~GSE10500_ARTHRITIC_SYNOVIAL_FLUID_VS_HEALTHY_MACROPHAGE_DN	Brain_Nucleus_accumbens_basal_ganglia	Genes down-regulated in macrophages from patients with synovial fluid rheumatoid arthritis versus monocyte-derived macrophages from healthy persons.	.	B
IMMUNESIGDB~GSE11367_3380_200_UP~GSE11367_CTRL_VS_IL17_TREATED_SMOOTH_MUSCLE_CELL_UP	Brain_Caudate_basal_ganglia	Genes up-regulated in vascular smooth muscle cells: control versus treated with IL17A [GeneID=3605].	.	B
IMMUNESIGDB~GSE11864_1082_200_DN~GSE11864_CSF1_VS_CSF1_IFNG_IN_MAC_DN	Brain_Spinal_cord_cervical_c-1	Genes down-regulated in comparison of macrophages cultured with M-CSF [GeneID=1435] versus macrophages cultured with M-CSF [GeneID=1435] and IFNG [GeneID=3458].	.	B
IMMUNESIGDB~GSE13411_1621_200_UP~GSE13411_NAIVE_VS_MEMORY_BCELL_UP	Brain_Nucleus_accumbens_basal_ganglia	Genes up-regulated in comparison of naive B cells versus memory B cells.	.	B
IMMUNESIGDB~GSE13547_3163_200_UP~GSE13547_CTRL_VS_ANTI_IGM_STIM_BCELL_12H_UP	Brain_Frontal_Cortex_BA9	Genes up-regulated in B lymphocytes: control versus stimulated by anti-IgM for 12h.	.	B
IMMUNESIGDB~GSE13762_3471_200_DN~GSE13762_CTRL_VS_125_VITAMIND_DAY12_DC_DN	Brain_Caudate_basal_ganglia	Genes down-regulated in dendritic cells (12 days): control versus 25-hydroxyvitamin D3 [PubChem=1593].	.	B
IMMUNESIGDB~GSE14000_1536_200_DN~GSE14000_4H_VS_16H_LPS_DC_DN	Brain_Cortex	Genes down-regulated in comparison of dendritic cells (DC) at 4 h after LPS (TLR4 agonist) stimulation versus those at 16 h after the stimulation.	.	B
IMMUNESIGDB~GSE14308_1108_200_UP~GSE14308_TH1_VS_TH17_UP	Brain_Caudate_basal_ganglia	Genes up-regulated in comparison of Th1 cells versus Th17 cells.	.	B
IMMUNESIGDB~GSE14413_1127_200_DN~GSE14413_UNSTIM_VS_IFNB_STIM_NIH3T3_CELLS_DN	Brain_Cerebellar_Hemisphere; Brain_Nucleus_accumbens_basal_ganglia	Genes down-regulated in NIH3T3 cells (fibroblast): control versus stimulated with IFN-b.	.	B
IMMUNESIGDB~GSE14413_1128_200_DN~GSE14413_UNSTIM_VS_IFNB_STIM_L929_CELLS_DN	Brain_Frontal_Cortex_BA9	Genes down-regulated in L929 cells (fibroblast): control versus stimulated with IFN-b.	.	B
IMMUNESIGDB~GSE1448_2132_200_DN~GSE1448_ANTI_VALPHA2_VS_VBETA5_DP_THYMOCYTE_DN	Brain_Amygdala	Genes down-regulated in comparison of CD4 [GeneID=920] CD8 thymocytes stimulated with anti-Valpha2 antibodies versus CD4 [GeneID=920] CD8 thymocytes stimulated with anti-beta5 antibodies.	.	B
IMMUNESIGDB~GSE15330_2834_200_DN~GSE15330_LYMPHOID_MULTIPOTENT_VS_MEGAKARYOCYTE_ERYTHROID_PROGENITOR_IKAROS_KO_DN	Brain_Amygdala	Genes down-regulated in IKZF1 [GeneID=10320] knockout: lymphoid-primed multipotent progenitors versus megakaryo-erythrocyte progenitors.	.	B
IMMUNESIGDB~GSE16385_2269_200_DN~GSE16385_UNTREATED_VS_12H_IFNG_TNF_TREATED_MACROPHAGE_DN	Brain_Caudate_basal_ganglia	Genes down-regulated in macrophages (12h): control versus rosiglitazone [PubChem=77999].	.	B
IMMUNESIGDB~GSE16451_3454_200_DN~GSE16451_CTRL_VS_WEST_EQUINE_ENC_VIRUS_IMMATURE_NEURON_CELL_LINE_DN	Brain_Putamen_basal_ganglia	Genes up-regulated in the mature neuron cell line: control versus infected with western equine encephalitis virus.	.	B
IMMUNESIGDB~GSE16522_1392_200_UP~GSE16522_MEMORY_VS_NAIVE_ANTI_CD3CD28_STIM_CD8_TCELL_UP	Brain_Nucleus_accumbens_basal_ganglia	Genes up-regulated in comparison of stimulated memory CD8 T cells from pmel-1 mice versus stimulated naive CD8 T cells from pmel-1 mice.	.	B
IMMUNESIGDB~GSE1740_2638_200_DN~GSE1740_MCSF_VS_MCSF_AND_IFNG_DAY2_DERIVED_MACROPHAGE_DN	Brain_Spinal_cord_cervical_c-1	Genes down-regulated in monocyte-derived macrophages: no priming versus primed by IFNG [GeneID=3458].	.	B
IMMUNESIGDB~GSE1740_2638_200_UP~GSE1740_MCSF_VS_MCSF_AND_IFNG_DAY2_DERIVED_MACROPHAGE_UP	Brain_Cerebellum	Genes up-regulated in monocyte-derived macrophages: no priming versus primed by IFNG [GeneID=3458].	.	B
IMMUNESIGDB~GSE17721_1884_200_DN~GSE17721_CTRL_VS_CPG_24H_BMDC_DN	Brain_Frontal_Cortex_BA9	Genes down-regulated in comparison of control dendritic cells (DC) at 24 h versus those stimulated with CpG DNA (TLR9 agonist) at 24 h.	.	B
IMMUNESIGDB~GSE17721_1907_200_DN~GSE17721_POLYIC_VS_PAM3CSK4_8H_BMDC_DN	Brain_Cortex	Genes down-regulated in comparison of dendritic cells (DC) stimulated with poly(I:C) (TLR3 agonist) at 8 h versus DC cells stimulated with Pam3Csk4 (TLR1/2 agonist) at 8 h.	.	B
IMMUNESIGDB~GSE17721_1909_200_UP~GSE17721_POLYIC_VS_PAM3CSK4_16H_BMDC_UP	Brain_Cerebellum	Genes up-regulated in comparison of dendritic cells (DC) stimulated with poly(I:C) (TLR3 agonist) at 16 h versus DC cells stimulated with Pam3Csk4 (TLR1/2 agonist) at 16 h.	.	B
IMMUNESIGDB~GSE17721_1933_200_DN~GSE17721_LPS_VS_PAM3CSK4_6H_BMDC_DN	Brain_Putamen_basal_ganglia	Genes down-regulated in comparison of dendritic cells (DC) stimulated with LPS (TLR4 agonist) at 6 h versus DC cells stimulated with Pam3Csk4 (TLR1/2 agonist) at 6 h.	.	B
IMMUNESIGDB~GSE17721_1937_200_DN~GSE17721_LPS_VS_PAM3CSK4_24H_BMDC_DN	Brain_Cerebellum	Genes down-regulated in comparison of dendritic cells (DC) stimulated with LPS (TLR4 agonist) at 24 h versus DC cells stimulated with Pam3Csk4 (TLR1/2 agonist) at 24 h.	.	B
IMMUNESIGDB~GSE17721_1951_200_DN~GSE17721_PAM3CSK4_VS_GADIQUIMOD_6H_BMDC_DN	Brain_Hypothalamus	Genes down-regulated in comparison of dendritic cells (DC) stimulated with Pam3Csk4 (TLR1/2 agonist) at 6 h versus DC cells stimulated with Gardiquimod (TLR7 agonist) at 6 h.	.	B
IMMUNESIGDB~GSE17721_2005_200_UP~GSE17721_4_VS_24H_CPG_BMDC_UP	Brain_Amygdala	Genes up-regulated in comparison of dendritic cells (DC) stimulated with CpG DNA (TLR9 agonist) at 4 h versus those stimulated with CpG DNA (TLR9 agonist) at 24 h.	.	B
IMMUNESIGDB~GSE17721_2006_200_DN~GSE17721_12H_VS_24H_CPG_BMDC_DN	Brain_Cerebellum	Genes down-regulated in comparison of dendritic cells (DC) stimulated with CpG DNA (TLR9 agonist) at 12 h versus those stimulated with CpG DNA (TLR9 agonist) at 24 h.	.	B
IMMUNESIGDB~GSE17812_2733_200_DN~GSE17812_WT_VS_THPOK_KO_MEMORY_CD8_TCELL_DN	Brain_Nucleus_accumbens_basal_ganglia	Genes down-regulated in memory CD8 T cells: wildtype wt versus ZBTB7B [GeneID=51043] knockout.	.	B
IMMUNESIGDB~GSE17974_1180_200_UP~GSE17974_0H_VS_1H_IN_VITRO_ACT_CD4_TCELL_UP	Brain_Hypothalamus	Genes up-regulated in comparison of untreated CD4 [GeneID=920] T cells at 0 h versus the untreated cells at 1 h.	.	B
IMMUNESIGDB~GSE17974_1194_200_DN~GSE17974_CTRL_VS_ACT_IL4_AND_ANTI_IL12_24H_CD4_TCELL_DN	Brain_Putamen_basal_ganglia	Genes down-regulated in comparison of untreated CD4 [GeneID=920] T cells at 0 h versus the cells treated with IL4 [GeneID=3565] and anti-IL12 at 24 h.	.	B
IMMUNESIGDB~GSE17974_1198_200_UP~GSE17974_IL4_AND_ANTI_IL12_VS_UNTREATED_1H_ACT_CD4_TCELL_UP	Brain_Cortex	Genes up-regulated in comparison of CD4 [GeneID=920] T cells treated with IL4 [GeneID=3565] and anti-IL12 at 1 h versus the untreated cells at 1 h.	.	B
IMMUNESIGDB~GSE18791_1547_200_DN~GSE18791_CTRL_VS_NEWCASTLE_VIRUS_DC_18H_DN	Brain_Cerebellar_Hemisphere	Genes down-regulated in comparison of control conventional dendritic cells (cDC) at 0 h versus cDCs infected with Newcastle disease virus (NDV) at 18 h.	.	B
IMMUNESIGDB~GSE18791_1547_200_UP~GSE18791_CTRL_VS_NEWCASTLE_VIRUS_DC_18H_UP	Brain_Cortex	Genes up-regulated in comparison of control conventional dendritic cells (cDC) at 0 h versus cDCs infected with Newcastle disease virus (NDV) at 18 h.	.	B
IMMUNESIGDB~GSE18893_1275_200_DN~GSE18893_CTRL_VS_TNF_TREATED_TCONV_2H_DN	Brain_Cerebellar_Hemisphere	Genes down-regulated in T conv cells (2h): medium versus TNF [GeneID=7124].	.	B
IMMUNESIGDB~GSE19198_2365_200_UP~GSE19198_CTRL_VS_IL21_TREATED_TCELL_6H_UP	Brain_Nucleus_accumbens_basal_ganglia	Genes up-regulated in T cells: control (0h) versus IL21 [GeneID=59067] treatment for 6h.	.	B
IMMUNESIGDB~GSE19401_2542_200_DN~GSE19401_RETINOIC_ACID_VS_RETINOIC_ACID_AND_PAM2CSK4_STIM_FOLLICULAR_DC_DN	Brain_Hypothalamus	Genes down-regulated in the in vitro follicular dendritic cells from peripheral lymph nodes (96h): tretinoin [PubChem=444795] versus tretinoin [PubChem=444795] and Pam2CSK4.	.	B
IMMUNESIGDB~GSE19825_1387_200_UP~GSE19825_NAIVE_VS_IL2RALOW_DAY3_EFF_CD8_TCELL_UP	Brain_Substantia_nigra	Genes up-regulated in comparison of naive CD8 T cells versus effector CD8 IL2RA [GeneID=3559] low T cells at.	.	B
IMMUNESIGDB~GSE19923_2926_200_DN~GSE19923_WT_VS_HEB_KO_DP_THYMOCYTE_DN	Brain_Substantia_nigra	Genes down-regulated in double positive thymocytes: wildtype versus TCF12 [GeneID=6938] knockout.	.	B
IMMUNESIGDB~GSE20500_3216_200_UP~GSE20500_CTRL_VS_RARA_ANTAGONIST_TREATED_CD4_TCELL_UP	Brain_Amygdala	Genes up-regulated in CD4 [GeneID=920] T cells: control versus Ro 41-5253 [PubChem=5312120].	.	B
IMMUNESIGDB~GSE20715_2077_200_DN~GSE20715_0H_VS_24H_OZONE_LUNG_DN	Brain_Amygdala	Genes down-regulated in comparison of lung tissue from wild type mice subjected to ozone for 0 h versus that from wild type mice subjected to ozone for 24 h.	.	B
IMMUNESIGDB~GSE20727_3543_200_DN~GSE20727_CTRL_VS_ROS_INHIBITOR_TREATED_DC_DN	Brain_Frontal_Cortex_BA9	Genes down-regulated in dendritic cells: untreated versus diphenyleneiodonium (DPI) [PubChem=2733504].	.	B
IMMUNESIGDB~GSE21033_3185_200_DN~GSE21033_1H_VS_24H_POLYIC_STIM_DC_DN	Brain_Cortex	Genes down-regulated in bone marrow-derived dendritic cellstreated by poly(IC): 1h versus 24h.	.	B
IMMUNESIGDB~GSE21063_3437_200_DN~GSE21063_CTRL_VS_ANTI_IGM_STIM_BCELL_NFATC1_KO_16H_DN	Brain_Frontal_Cortex_BA9	Genes down-regulated in B lymphocytes with NFATC1 [GeneID=4772] knockout: control versus stimulated by anti-IgM for 16h.	.	B
IMMUNESIGDB~GSE21063_3437_200_UP~GSE21063_CTRL_VS_ANTI_IGM_STIM_BCELL_NFATC1_KO_16H_UP	Brain_Cerebellum	Genes up-regulated in B lymphocytes with NFATC1 [GeneID=4772] knockout: control versus stimulated by anti-IgM for 16h.	.	B
IMMUNESIGDB~GSE2128_2394_200_DN~GSE2128_C57BL6_VS_NOD_THYMOCYTE_MIMETOPE_NEGATIVE_SELECTION_DN	Brain_Substantia_nigra	Genes down-regulated in C57BL6 CD4 CD8 double positive thymocyte transgenic for the BDC2.5 TCR incubated with mimetope negative sel 16h versus NOD CD4 CD8 double positive thymocyte transgenic for the BDC2.5 TCR incubated with mimetope negative sel 16h.	.	B
IMMUNESIGDB~GSE21360_1267_200_UP~GSE21360_PRIMARY_VS_SECONDARY_MEMORY_CD8_TCELL_UP	Brain_Caudate_basal_ganglia	Genes up-regulated in 1'Memory CD8T versus 2'Memory CD8T.	.	B
IMMUNESIGDB~GSE21379_3023_200_UP~GSE21379_TFH_VS_NON_TFH_CD4_TCELL_UP	Brain_Amygdala	Genes up-regulated in CD4 [GeneID=920] follicular helper T cells (Tfh) versus non-Tfh.	.	B
IMMUNESIGDB~GSE21546_3634_200_UP~GSE21546_UNSTIM_VS_ANTI_CD3_STIM_SAP1A_KO_DP_THYMOCYTES_UP	Brain_Cerebellar_Hemisphere	Genes up-regulated in double positive thymocytes with ELK4 [GeneID=2005] knockout: untreated versus stimulated by anti-CD3.	.	B
IMMUNESIGDB~GSE21927_2518_200_DN~GSE21927_SPLEEN_VS_4T1_TUMOR_MONOCYTE_BALBC_DN	Brain_Cortex	Genes down-regulated in CD11b+ cells from BALB/c mice bearing 4T1 mammary carcinoma: spleen of BALB/c mice: spleen versus tumor infiltrating monocytes.	.	B
IMMUNESIGDB~GSE22025_3461_200_DN~GSE22025_PROGESTERONE_VS_TGFB1_AND_PROGESTERONE_TREATED_CD4_TCELL_DN	Brain_Caudate_basal_ganglia	Genes down-regulated in CD4 [GeneID=920] T cells: progesterone [PubChem=5994] versus TGFB1 [GeneID=7040] and progesterone [PubChem=5994].	.	B
IMMUNESIGDB~GSE22443_2727_200_UP~GSE22443_NAIVE_VS_ACT_AND_IL2_TREATED_CD8_TCELL_UP	Brain_Amygdala	Genes up-regulated in Pmel-1 CD8 T cells: naïve versus primed with cognate antigen (gp100) and IL2 [GeneID=3558].	.	B
IMMUNESIGDB~GSE22611_3478_200_DN~GSE22611_UNSTIM_VS_6H_MDP_STIM_MUTANT_NOD2_TRANSDUCED_HEK293T_CELL_DN	Brain_Hypothalamus	Genes down-regulated in HEK293 cells expressing mutant NOD2 [GeneID=64127]: untreated versus muramyl dipeptide [PubChem=11620162] for 6h.	.	B
IMMUNESIGDB~GSE22886_1626_200_DN~GSE22886_CD8_VS_CD4_NAIVE_TCELL_DN	Brain_Nucleus_accumbens_basal_ganglia	Genes down-regulated in comparison of naive CD8 T cells versus naive CD4 [GeneID=920] T cells.	.	B
IMMUNESIGDB~GSE22886_1626_200_UP~GSE22886_CD8_VS_CD4_NAIVE_TCELL_UP	Brain_Hippocampus	Genes up-regulated in comparison of naive CD8 T cells versus naive CD4 [GeneID=920] T cells.	.	B
IMMUNESIGDB~GSE22935_2876_200_UP~GSE22935_UNSTIM_VS_24H_MBOVIS_BCG_STIM_MACROPHAGE_UP	Brain_Amygdala	Genes up-regulated in macrophages: untreated versus 24h after M. bovis BCG infection.	.	B
IMMUNESIGDB~GSE2405_3585_200_DN~GSE2405_0H_VS_9H_A_PHAGOCYTOPHILUM_STIM_NEUTROPHIL_DN	Brain_Nucleus_accumbens_basal_ganglia	Genes down-regulated in polymorphonuclear leukocytes (9h): control versus infection by A. phagocytophilum.	.	B
IMMUNESIGDB~GSE24142_2159_200_UP~GSE24142_ADULT_VS_FETAL_DN3_THYMOCYTE_UP	Brain_Frontal_Cortex_BA9	Genes up-regulated in comparison of adult DN3 thymocytes versus fetal DN3 thymocytes.	.	B
IMMUNESIGDB~GSE24972_2963_200_UP~GSE24972_WT_VS_IRF8_KO_SPLEEN_FOLLICULAR_BCELL_UP	Brain_Caudate_basal_ganglia	Genes up-regulated in spleen follicular B lymphocytes: wildtype versus IRF8 [GeneID=3394] knockout. Study reported higher expression of the transcription factor IRF8 in AD, indicating that IRF8 may be a major driver of human microglia signature in AD.	PMID: 34523252	B
IMMUNESIGDB~GSE25123_2328_200_DN~GSE25123_CTRL_VS_ROSIGLITAZONE_STIM_PPARG_KO_MACROPHAGE_DN	Brain_Cortex	Genes down-regulated in bone marrow-derived macrophages with PPARG [GeneID=5468] knockout: control versus rosiglitazone [PubChem=77999].	.	B
IMMUNESIGDB~GSE25123_2329_200_DN~GSE25123_CTRL_VS_IL4_AND_ROSIGLITAZONE_STIM_PPARG_KO_MACROPHAGE_DN	Brain_Hypothalamus	Genes down-regulated in bone marrow-derived macrophages with PPARG [GeneID=5468] knockout: control versus IL4 [GeneID=3565] and rosiglitazone [PubChem=77999].	.	B
IMMUNESIGDB~GSE2585_3565_200_UP~GSE2585_AIRE_KO_VS_WT_CD80_LOW_MTEC_UP	Brain_Frontal_Cortex_BA9	Genes up-regulated in medullary thymic epithelial cells (mTEC) with CD80 [GeneID=941] low: AIRE [GeneID=326] knockout versus wildtype.	.	B
IMMUNESIGDB~GSE2585_3568_200_DN~GSE2585_CTEC_VS_MTEC_THYMUS_DN	Brain_Caudate_basal_ganglia	Genes down-regulated in thymic epithelial cells: cortical (cTEC) versus medullary (mTEC).	.	B
IMMUNESIGDB~GSE2585_3571_200_DN~GSE2585_THYMIC_MACROPHAGE_VS_MTEC_DN	Brain_Frontal_Cortex_BA9	Genes down-regulated in thymic macrophages versus medullary thymic epithelial cells (mTEC).	.	B
IMMUNESIGDB~GSE26343_2486_200_DN~GSE26343_WT_VS_NFAT5_KO_MACROPHAGE_LPS_STIM_DN	Brain_Caudate_basal_ganglia	Genes down-regulated in bone marrow-derived macrophages stimulated with LPS: wildtype versus NFAT5 [GeneID=10725] knockout.	.	B
IMMUNESIGDB~GSE26351_2246_200_UP~GSE26351_UNSTIM_VS_BMP_PATHWAY_STIM_HEMATOPOIETIC_PROGENITORS_UP	Pituitary	Genes up-regulated in CD34+ [GeneID=947] cells: control versus stimulated by BMP4 [GeneID=652].	.	B
IMMUNESIGDB~GSE26727_2449_200_UP~GSE26727_WT_VS_KLF2_KO_LPS_STIM_MACROPHAGE_UP	Brain_Cerebellum; Brain_Cortex	Genes up-regulated in peritoneal macrophages treated with LPS: wildtype versus KLF2 [GeneID=10365] knockout.	.	B
IMMUNESIGDB~GSE26928_1714_200_DN~GSE26928_NAIVE_VS_CXCR5_POS_CD4_TCELL_DN	Brain_Cerebellum	Genes down-regulated in comparison of naive CD4 [GeneID=920] T cells versus CD4 [GeneID=920] CXCR5+ [GeneID=643] T cells.	.	B
IMMUNESIGDB~GSE2770_2787_200_UP~GSE2770_TGFB_AND_IL4_ACT_VS_ACT_CD4_TCELL_6H_UP	Pituitary	Genes up-regulated in CD4 [GeneID=920] T cells activated by anti-CD3 and anti-CD28: TGFB1 and IL4 [GeneID=7040;3565] (6h) versus untreated (6h).	.	B
IMMUNESIGDB~GSE27786_2104_200_DN~GSE27786_BCELL_VS_NEUTROPHIL_DN	Brain_Cerebellum	Genes down-regulated in comparison of B cells versus neutrophils.	.	B
IMMUNESIGDB~GSE29617_2203_200_UP~GSE29617_CTRL_VS_DAY7_TIV_FLU_VACCINE_PBMC_2008_UP	Brain_Nucleus_accumbens_basal_ganglia	Genes up-regulated in comparison of peripheral blood mononuclear cells (PBMC) from TIV influenza vaccinee pre-vaccination versus those at day 7 post-vaccination.	.	B
IMMUNESIGDB~GSE29618_2200_200_DN~GSE29618_LAIV_VS_TIV_FLU_VACCINE_DAY7_MDC_DN	Brain_Nucleus_accumbens_basal_ganglia	Genes down-regulated in comparison of myeloid dendritic cells from LAIV influenza vaccinee at day 7 post-vaccination vesus those from TIV influenza vaccinee at day 7.	.	B
IMMUNESIGDB~GSE3203_2808_200_UP~GSE3203_HEALTHY_VS_INFLUENZA_INFECTED_LN_BCELL_UP	Brain_Nucleus_accumbens_basal_ganglia	Genes up-regulated in lymph node B lymphocytes: influenza infection versus un-infected.	.	B
IMMUNESIGDB~GSE32423_1397_200_DN~GSE32423_MEMORY_VS_NAIVE_CD8_TCELL_IL7_IL4_DN	Brain_Cerebellum	Genes down-regulated in comparison of memory CD8 T cells treated with IL4 [GeneID=3565] and IL7 [GeneID=3574] versus naive CD8 T cells treated with IL4 [GeneID=3565] and IL7 [GeneID=3574].	.	B
IMMUNESIGDB~GSE32901_3352_200_DN~GSE32901_NAIVE_VS_TH1_CD4_TCELL_DN	Brain_Putamen_basal_ganglia	Genes down-regulated in CD4 [GeneID=920] T cells: naïve versus Th1.	.	B
IMMUNESIGDB~GSE32986_3115_200_DN~GSE32986_CURDLAN_LOWDOSE_VS_CURDLAN_HIGHDOSE_STIM_DC_DN	Brain_Substantia_nigra	Genes down-regulated in bone marrow-derived dendritic cells treated with 1,3-beta-D-oligoglucan [PubChem=11375554]: low dose versus high dose.	.	B
IMMUNESIGDB~GSE339_1508_200_DN~GSE339_CD4POS_VS_CD8POS_DC_IN_CULTURE_DN	Brain_Substantia_nigra	Genes down-regulated in comparison of CD4 [GeneID=920] dendritic cells (DC) versus CD8 DCs.	.	B
IMMUNESIGDB~GSE3400_3548_200_DN~GSE3400_UNTREATED_VS_IFNB_TREATED_MEF_DN	Brain_Cerebellar_Hemisphere; Brain_Substantia_nigra	Genes down-regulated in mouse embryonic fibroblasts (MEF): untreated versus interferon beta.	.	B
IMMUNESIGDB~GSE34006_3359_200_DN~GSE34006_UNTREATED_VS_A2AR_AGONIST_TREATED_TREG_DN	Brain_Spinal_cord_cervical_c-1	Genes down-regulated in T reg: untreated versus ZM 241385 [PubChem=176407].	.	B
IMMUNESIGDB~GSE35543_3051_200_UP~GSE35543_IN_VITRO_ITREG_VS_CONVERTED_EX_ITREG_UP	Brain_Nucleus_accumbens_basal_ganglia	Genes up-regulated in comparison between in vitro derived induced T reg (iTreg) and converted ex iTreg.	.	B
IMMUNESIGDB~GSE3565_2623_200_UP~GSE3565_DUSP1_VS_WT_SPLENOCYTES_UP	Brain_Caudate_basal_ganglia	Genes up-regulated in untreated spleen: DUSP1 [GeneID=1843] knockout versus wildtype.	.	B
IMMUNESIGDB~GSE360_1007_200_DN~GSE360_CTRL_VS_L_DONOVANI_MAC_DN	Brain_Amygdala; Brain_Anterior_cingulate_cortex_BA24	Genes down-regulated in comparison of macrophages versus macrophages exposed to L.donovani.	.	B
IMMUNESIGDB~GSE360_1030_200_DN~GSE360_T_GONDII_VS_B_MALAYI_LOW_DOSE_DC_DN	Brain_Frontal_Cortex_BA9	Genes down-regulated in comparison of dendritic cells (DC) exposed to T. gondii versus DCs exposed to 5 worms/well B. malayi.	.	B
IMMUNESIGDB~GSE36392_2066_200_UP~GSE36392_TYPE_2_MYELOID_VS_EOSINOPHIL_IL25_TREATED_LUNG_UP	Brain_Hippocampus	Genes up-regulated in comparison of type 2 myeloid (T2M) cells treated with IL25 [GeneID=64806] versus eosinophils treated with IL25 [GeneID=64806].	.	B
IMMUNESIGDB~GSE36476_1733_200_UP~GSE36476_CTRL_VS_TSST_ACT_72H_MEMORY_CD4_TCELL_OLD_UP	Brain_Hypothalamus	Genes up-regulated in comparison of untreated CD4 [GeneID=920] memory T cells from old donors versus those treated with TSST at 72 h.	.	B
IMMUNESIGDB~GSE36476_1737_200_UP~GSE36476_YOUNG_VS_OLD_DONOR_MEMORY_CD4_TCELL_72H_TSST_ACT_UP	Brain_Hypothalamus	Genes up-regulated in comparison of memory CD4 [GeneID=920] T cells from young donors treated with TSST at 72 h versus those from old donors treated with TSST at 72 h.	.	B
IMMUNESIGDB~GSE36888_2358_200_UP~GSE36888_UNTREATED_VS_IL2_TREATED_STAT5_AB_KNOCKIN_TCELL_17H_UP	Brain_Amygdala	Genes up-regulated in STAT5 double knock-in T cells: control versus IL2 [GeneID=3558] stimulation for 17h.	.	B
IMMUNESIGDB~GSE3720_3346_200_UP~GSE3720_UNSTIM_VS_LPS_STIM_VD2_GAMMADELTA_TCELL_UP	Brain_Hypothalamus	Genes up-regulated in Vd2 gamma delta T cells: untreated versus LPS.	.	B
IMMUNESIGDB~GSE3720_3347_200_UP~GSE3720_UNSTIM_VS_PMA_STIM_VD2_GAMMADELTA_TCELL_UP	Brain_Hypothalamus	Genes up-regulated in Vd2 gamma delta T cells: untreated versus phorbol myristate acetate and ionomycin [PubChem=4792;3733].	.	B
IMMUNESIGDB~GSE37301_2610_200_DN~GSE37301_COMMON_LYMPHOID_PROGENITOR_VS_PRO_BCELL_DN	Brain_Nucleus_accumbens_basal_ganglia	Genes down-regulated in common lymphoid progenitor versus pro-B cells.	.	B
IMMUNESIGDB~GSE37416_2052_200_DN~GSE37416_CTRL_VS_6H_F_TULARENSIS_LVS_NEUTROPHIL_DN	Brain_Cortex	Genes down-regulated in comparison of control polymorphonuclear leukocytes (PMN) at 6 h versus PMN treated with F. tularensis vaccine at 6 h.	.	B
IMMUNESIGDB~GSE37416_2053_200_UP~GSE37416_CTRL_VS_12H_F_TULARENSIS_LVS_NEUTROPHIL_UP	Brain_Frontal_Cortex_BA9	Genes up-regulated in comparison of control polymorphonuclear leukocytes (PMN) at 12 h versus PMN treated with F. tularensis vaccine at 12 h.	.	B
IMMUNESIGDB~GSE37532_2850_200_DN~GSE37532_TREG_VS_TCONV_PPARG_KO_CD4_TCELL_FROM_LN_DN	Brain_Cerebellum	Genes down-regulated in lymph node from aged PPARG [GeneID=5468] knockout mice: T reg versus T conv.	.	B
IMMUNESIGDB~GSE37534_2866_200_DN~GSE37534_UNTREATED_VS_ROSIGLITAZONE_TREATED_CD4_TCELL_PPARG1_AND_FOXP3_TRASDUCED_DN	Brain_Cerebellar_Hemisphere	Genes down-regulated in CD4 [GeneID=920] T ceels over-expressing FOXP3 [GeneID=920] and PPARg1 isoform of PPARG [GeneID=5468]: untreated versus rosiglitazone [PubChem=77999]. Similarly, we found that depletion of Foxp3-expressing cells in 5xFAD, a mouse model of AD, exhibits elevated activated caspase-1 and promotion of IL-1β secretion and increased the level of amyloid-beta (Aβ)1-42 and Aβ plaqu…	PMID: 37614669	B
IMMUNESIGDB~GSE37605_2581_200_UP~GSE37605_FOXP3_FUSION_GFP_VS_IRES_GFP_TREG_C57BL6_UP	Brain_Frontal_Cortex_BA9	Genes up-regulated in T reg (FOXP3+ [GeneID=50943]) cells from B6 mice: Foxp3-Fusion-GFP versus Foxp3-ires-GFP. Similarly, we found that depletion of Foxp3-expressing cells in 5xFAD, a mouse model of AD, exhibits elevated activated caspase-1 and promotion of IL-1β secretion and increased the level of amyloid-beta (Aβ)1-42 and Aβ plaque burden in the hippocampal formation that coincided with an ac…	PMID: 37614669	B
IMMUNESIGDB~GSE39022_3505_200_UP~GSE39022_LN_VS_SPLEEN_DC_UP	Brain_Hippocampus	Genes up-regulated in dendritic cells from: lymph node versus spleen.	.	B
IMMUNESIGDB~GSE3982_1763_200_DN~GSE3982_CTRL_VS_LPS_4H_MAC_DN	Brain_Spinal_cord_cervical_c-1	Genes down-regulated in comparison of untreated macrophages versus macrophages treated with LPS (TLR4 agonist) at 4 h.	.	B
IMMUNESIGDB~GSE3982_1785_200_DN~GSE3982_MAST_CELL_VS_NEUTROPHIL_DN	Brain_Hypothalamus	Genes down-regulated in comparison of mast cells versus neutrophils.	.	B
IMMUNESIGDB~GSE3982_1790_200_UP~GSE3982_MAST_CELL_VS_NKCELL_UP	Brain_Amygdala	Genes up-regulated in comparison of mast cells versus NK cells.	.	B
IMMUNESIGDB~GSE3982_1827_200_DN~GSE3982_BASOPHIL_VS_TH2_DN	Brain_Putamen_basal_ganglia	Genes down-regulated in comparison of basophils versus Th2 cells.	.	B
IMMUNESIGDB~GSE39820_1565_200_UP~GSE39820_TGFBETA1_VS_TGFBETA3_IN_IL6_IL23A_TREATED_CD4_TCELL_UP	Brain_Amygdala	Genes up-regulated in comparison of CD4 [GeneID=920] T cells treated with TGFB1 [GeneID=7040] versus those treated with TGFB3 [GeneID=7043] treated with IL6 [GeneID=3569] and IL23A [GeneID=51561].	.	B
IMMUNESIGDB~GSE40068_2480_200_UP~GSE40068_BCL6_POS_VS_NEG_CXCR5_POS_TFH_UP	Brain_Hypothalamus	Genes up-regulated in CXCR5+ BCL6+ [GeneID=643;604] follicular helper T cells versus CXCR5+ BCL6- CD4+ [GeneID=643;604;920] T cells.	.	B
IMMUNESIGDB~GSE40274_1479_200_UP~GSE40274_FOXP3_VS_FOXP3_AND_SATB1_TRANSDUCED_ACTIVATED_CD4_TCELL_UP	Brain_Frontal_Cortex_BA9	Genes up-regulated in CD4 T conv over-expressing: FOXP3 [GeneID=50943] versus SATB1 and FOXP3 [GeneID=6304;50943]. Similarly, we found that depletion of Foxp3-expressing cells in 5xFAD, a mouse model of AD, exhibits elevated activated caspase-1 and promotion of IL-1β secretion and increased the level of amyloid-beta (Aβ)1-42 and Aβ plaque burden in the hippocampal formation that coincided with an…	PMID: 37614669	B
IMMUNESIGDB~GSE40274_1481_200_UP~GSE40274_FOXP3_VS_FOXP3_AND_HELIOS_TRANSDUCED_ACTIVATED_CD4_TCELL_UP	Brain_Substantia_nigra	Genes up-regulated in CD4 T conv over-expressing: FOXP3 [GeneID=50943] versus IKZF2 and FOXP3 [GeneID=22807;50943]. Similarly, we found that depletion of Foxp3-expressing cells in 5xFAD, a mouse model of AD, exhibits elevated activated caspase-1 and promotion of IL-1β secretion and increased the level of amyloid-beta (Aβ)1-42 and Aβ plaque burden in the hippocampal formation that coincided with a…	PMID: 37614669	B
IMMUNESIGDB~GSE40666_3506_200_UP~GSE40666_UNTREATED_VS_IFNA_STIM_CD8_TCELL_90MIN_UP	Brain_Amygdala	Genes up-regulated in CD8 T cells: untreated versus interferon alpha.	.	B
IMMUNESIGDB~GSE40666_3508_200_UP~GSE40666_UNTREATED_VS_IFNA_STIM_STAT1_KO_CD8_TCELL_90MIN_UP	Brain_Nucleus_accumbens_basal_ganglia	Genes up-regulated in CD8 T cells with STAT1 [GeneID=6772]: untreated versus interferon alpha.	.	B
IMMUNESIGDB~GSE41176_3687_200_DN~GSE41176_WT_VS_TAK1_KO_ANTI_IGM_STIM_BCELL_24H_DN	Brain_Frontal_Cortex_BA9	Genes down-regulated in B lymphocytes treated by anti IgM for 24h: wildtype versus MAP3K7 [GeneID=6885] knockout.	.	B
IMMUNESIGDB~GSE42021_3787_200_UP~GSE42021_CD24HI_VS_CD24INT_TREG_THYMUS_UP	Brain_Nucleus_accumbens_basal_ganglia	Genes up-regulated in thymic T reg: CD24 high [GeneID=100133941] versus CD24 int [GeneID=100133941].	.	B
IMMUNESIGDB~GSE43863_3732_200_UP~GSE43863_NAIVE_VS_MEMORY_LY6C_INT_CXCR5POS_CD4_TCELL_D150_LCMV_UP	Brain_Cortex	Genes up-regulated in CD4 [GeneID=920] SMARTA T cells: naïve versus Ly6c int CXCR5+ [GeneID=643] memory.	.	B
IMMUNESIGDB~GSE43863_3733_200_UP~GSE43863_DAY6_EFF_VS_DAY150_MEM_TH1_CD4_TCELL_UP	Brain_Amygdala	Genes up-regulated in Th1 CD4 [GeneID=920] SMARTA T cells: effector during acute infection of LCMV versus memory.	.	B
IMMUNESIGDB~GSE43955_2413_200_UP~GSE43955_TH0_VS_TGFB_IL6_TH17_ACT_CD4_TCELL_4H_UP	Brain_Spinal_cord_cervical_c-1	Genes up-regulated in CD4 [GeneID=920] T helper cells (4h): Th0 versus TGFB1 and IL6 [GeneID=7040;3569].	.	B
IMMUNESIGDB~GSE43955_2421_200_UP~GSE43955_1H_VS_20H_ACT_CD4_TCELL_UP	Brain_Caudate_basal_ganglia	Genes up-regulated in CD4 [GeneID=920] T helper cells Th0: 1h versus 20h.	.	B
IMMUNESIGDB~GSE43955_2430_200_UP~GSE43955_TGFB_IL6_VS_TGFB_IL6_IL23_TH17_ACT_CD4_TCELL_52H_UP	Brain_Hypothalamus	Genes up-regulated in CD4 [GeneID=920] T helper cells Th17 (52h): TGFB1 and IL6 [GeneID=7040;3569] versus TGFB1, IL6 [GeneID=7040;3569] and IL-23.	.	B
IMMUNESIGDB~GSE45365_3762_200_DN~GSE45365_WT_VS_IFNAR_KO_CD8A_DC_DN	Brain_Nucleus_accumbens_basal_ganglia	Genes down-regulated in CD8A [GeneID=925] dendritic cells: wildtype versus IFNAR1 [GeneID=3454] knockout.	.	B
IMMUNESIGDB~GSE45365_3763_200_UP~GSE45365_WT_VS_IFNAR_KO_CD8A_DC_MCMV_INFECTION_UP	Brain_Cerebellum	Genes up-regulated during primary acute viral infection in CD8A [GeneID=925] dendritic cells: wildtype versus IFNAR1 [GeneID=3454] knockout.	.	B
IMMUNESIGDB~GSE46606_3712_200_UP~GSE46606_UNSTIM_VS_CD40L_IL2_IL5_1DAY_STIMULATED_IRF4MID_SORTED_BCELL_UP	Brain_Cerebellum	Genes up-regulated in at day 0 B cell IRF4-KO versus CD40L and IL-2 IL-4 IL-5 stimulated at day 1 B cell IRF4intermediate.	.	B
IMMUNESIGDB~GSE46606_3715_200_UP~GSE46606_DAY1_VS_DAY3_CD40L_IL2_IL5_STIMULATED_IRF4MID_BCELL_UP	Brain_Cerebellum; Brain_Hypothalamus	Genes up-regulated in CD40L and IL-2 IL-4 IL-5 stimulated at day 1 B cell IRF4intermediate versus CD40L and IL-2 IL-4 IL-5 stimulated at day 3 B cell IRF4intermediate.	.	B
IMMUNESIGDB~GSE4748_3386_200_DN~GSE4748_CYANOBACTERIUM_LPSLIKE_VS_LPS_AND_CYANOBACTERIUM_LPSLIKE_STIM_DC_3H_DN	Brain_Nucleus_accumbens_basal_ganglia	Genes down-regulated in monocyte-derived dendritic cells: LPS like antigen from O. planktothrix (3h) versus LPS and LPS like antigen from O. planktothrix (3h).	.	B
IMMUNESIGDB~GSE4984_2744_200_DN~GSE4984_UNTREATED_VS_GALECTIN1_TREATED_DC_DN	Brain_Hypothalamus	Genes down-regulated in monocyte-derived dendritic cells: control versus treated with LGALS1 [GeneID=3956].	.	B
IMMUNESIGDB~GSE557_2917_200_UP~GSE557_CIITA_KO_VS_I_AB_KO_DC_UP	Brain_Cortex	Genes up-regulated in dendritic cells: CIITA [GeneID=4261] knockout versus I ab-/- mice.	.	B
IMMUNESIGDB~GSE5589_3015_200_UP~GSE5589_IL6_KO_VS_IL10_KO_LPS_AND_IL10_STIM_MACROPHAGE_45MIN_UP	Brain_Putamen_basal_ganglia	Genes up-regulated in bone marrow-derived macrophages at 45 min of stimulation by IL10 [GeneID=3486] and LPS: IL6 [GeneID=3469] knockout versus IL10 [GeneID=3486] knockout.	.	B
IMMUNESIGDB~GSE5679_3389_200_DN~GSE5679_CTRL_VS_RARA_AGONIST_AM580_TREATED_DC_DN	Brain_Hippocampus	Genes down-regulated in monocyte-derived dendritic cells: untreated versus AM580 [PubChem=2126].	.	B
IMMUNESIGDB~GSE5679_3389_200_UP~GSE5679_CTRL_VS_RARA_AGONIST_AM580_TREATED_DC_UP	Brain_Substantia_nigra	Genes up-regulated in monocyte-derived dendritic cells: untreated versus AM580 [PubChem=2126].	.	B
IMMUNESIGDB~GSE6269_1518_200_DN~GSE6269_FLU_VS_E_COLI_INF_PBMC_DN	Brain_Frontal_Cortex_BA9	Genes down-regulated in comparison of peripheral blood mononuclear cells (PBMC) from patients with acute influenza infection versus PBMC from patients with acute E. coli infection.	.	B
IMMUNESIGDB~GSE7509_3404_200_DN~GSE7509_UNSTIM_VS_TNFA_IL1B_IL6_PGE_STIM_DC_DN	Brain_Spinal_cord_cervical_c-1	Genes down-regulated in dendritic cells: untreated versus inflammatory cytokine cocktail.	.	B
IMMUNESIGDB~GSE7831_3538_200_UP~GSE7831_1H_VS_4H_INFLUENZA_STIM_PDC_UP	Brain_Frontal_Cortex_BA9	Genes up-regulated in plasmacytoid dendritic cells in response to influenza virus infection: 1h versus 4h.	.	B
IMMUNESIGDB~GSE8685_3174_200_DN~GSE8685_IL2_STARVED_VS_IL15_ACT_IL2_STARVED_CD4_TCELL_DN	Brain_Spinal_cord_cervical_c-1	Genes down-regulated in Sez-2 cells (T cell lymphoma): untreated versus IL5 [GeneID=3567].	.	B
IMMUNESIGDB~GSE8685_3177_200_DN~GSE8685_IL2_ACT_IL2_STARVED_VS_IL21_ACT_IL2_STARVED_CD4_TCELL_DN	Brain_Cortex	Genes down-regulated in Sez-2 cells (T cell lymphoma): IL2 [GeneID=3558] versus IL21 [GeneID=59067].	.	B
IMMUNESIGDB~GSE8921_3129_200_DN~GSE8921_3H_VS_24H_TLR1_2_STIM_MONOCYTE_DN	Brain_Spinal_cord_cervical_c-1	Genes down-regulated in monocytes in response to M. tuberculosis 19 kDa lipopeptide: 3h versus 24h.	.	B
KEGG~hsa03440~Homologous recombination	Brain_Hippocampus	Has not been reported so far.	.	.
KEGG~hsa04211~Longevity regulating pathway	Brain_Caudate_basal_ganglia	Longevity regulating pathway was in the list of enriched pathways based on network clustering related to the common genes between Non-alcoholic fatty liver disease (NAFLD) and AD is presented.	PMID: 29564062	B
KEGG~hsa04625~C-type lectin receptor signaling pathway	Brain_Frontal_Cortex_BA9	Has not been reported so far.	.	.
KEGG~hsa04974~Protein digestion and absorption	Brain_Cortex	Has not been reported so far.	.	.
KEGG~hsa05017~Spinocerebellar ataxia	Brain_Hypothalamus	Has not been reported so far.	.	.
KEGG~hsa05206~MicroRNAs in cancer	Brain_Hippocampus	Relation of the three identified miRNAs to the AD according to GeneCards search revealed relation to the disease, with MIR29C related to the MicroRNAs in cancer and Metastatic brain tumor pathway presenting the highest score. MIR30D and MIR182 were identified in the miRNA targets in extracellular matrix ECM and membrane receptors and MicroRNAs in cancer and AD pathways, respectively.	PMID: 32962113	B
Reactome~R-HSA-1236394~Signaling by ERBB4	Brain_Cortex	Neuregulin-1 (NRG-1) and erbB4 immunoreactivity is associated with neuritic plaques in AD brain and in a transgenic model of AD.	PMID: 12528817	A
Reactome~R-HSA-163841~Gamma carboxylation, hypusine formation and arylsulfatase activation	Brain_Spinal_cord_cervical_c-1	Has not been reported so far.	.	.
Reactome~R-HSA-167161~HIV Transcription Initiation	Brain_Frontal_Cortex_BA9	Has not been reported so far.	.	.
Reactome~R-HSA-167162~RNA Polymerase II HIV Promoter Escape	Brain_Frontal_Cortex_BA9	Has not been reported so far.	.	.
Reactome~R-HSA-168181~Toll Like Receptor 7/8 (TLR7/8) Cascade	Brain_Cortex	Certain RNAs which are overexpressed in AD can trigger TLR7 activation of other surrounding neurons and hence trigger apoptosis in the neurons.	PMID: 34827372	A
Reactome~R-HSA-1980143~Signaling by NOTCH1	Brain_Cortex	Recent study suggests that altered expression of Notch1 might be associated with the risk of AD.	PMID: 31770379	A
Reactome~R-HSA-204005~COPII-mediated vesicle transport	Brain_Caudate_basal_ganglia	Has not been reported so far.	.	.
Reactome~R-HSA-2122948~Activated NOTCH1 Transmits Signal to the Nucleus	Brain_Cortex	Recent study suggests that altered expression of Notch1 might be associated with the risk of AD.	PMID: 31770379	A
Reactome~R-HSA-2262752~Cellular responses to stress	Brain_Frontal_Cortex_BA9	Excessive amounts of reactive oxygen species (ROS), overloading of the peroxidized polyunsaturated fatty acids (hydroxynonenals), products of cholesterol oxidation, mutations favoring protein misfolding, altered glycosylation, etc. may cause a severe stress and lead to accumulation of unfolded or misfolded proteins in brain cells. The so called ‘aggregated proteins’ accumulation is a hallmark of …	PMID: 22642596	A
Reactome~R-HSA-2980766~Nuclear Envelope Breakdown	Brain_Cerebellar_Hemisphere	Has not been reported so far.	.	.
Reactome~R-HSA-373752~Netrin-1 signaling	Brain_Frontal_Cortex_BA9	Decreased netrin-1 in mild cognitive impairment and AD patients. Netrin-1 may serve as a marker for the early recognition of dementia and predict cognitive impairment.	PMID: 35250531	A
Reactome~R-HSA-373760~L1CAM interactions	Brain_Frontal_Cortex_BA9	L1CAM Beneficially Inhibits Histone Deacetylase 2 Expression under Conditions of AD.	PMID: 32321402	A
Reactome~R-HSA-381676~Glucagon-like Peptide-1 (GLP1) regulates insulin secretion	Pituitary	It has been reported that GLP-1 have underlying beneficial actions in AD, possessing broader pharmacological effects including anti-inflammation, neuro-protection, regulating blood pressure, and reducing lipotoxicity.	PMID: 34552561	A
Reactome~R-HSA-5362768~Hh mutants are degraded by ERAD	Brain_Frontal_Cortex_BA9	Sonic hedgehog (Shh) signaling is an essential central nervous system (CNS) pathway involved during embryonic development and later life stages, and dysregulation of the pathway contributes to the pathogenesis of various neurodegenerative diseases, including AD.	PMID: 37097427	A
Reactome~R-HSA-6782135~Dual incision in TC-NER	Brain_Amygdala	Has not been reported so far.	.	.
Reactome~R-HSA-6782210~Gap-filling DNA repair synthesis and ligation in TC-NER	Brain_Amygdala	A decrease in the DNA base excision repair (BER) activity was observed in post mortem brain regions of AD individuals, leading to the hypothesis that the brain in AD might be subjected to the double insult of increased DNA damage, as well as deficiencies of DNA repair pathways. Subsequent studies have provided accumulating evidence of impaired DNA repair in AD.	PMID: 19199873	A
Reactome~R-HSA-73776~RNA Polymerase II Promoter Escape	Brain_Frontal_Cortex_BA9	Hyperphosphorylation of RNA polymerase II and reduced neuronal RNA levels precede neurofibrillary tangles in AD.	PMID: 11764094	B
Reactome~R-HSA-73779~RNA Polymerase II Transcription Pre-Initiation And Promoter Opening	Brain_Frontal_Cortex_BA9	Hyperphosphorylation of RNA polymerase II and reduced neuronal RNA levels precede neurofibrillary tangles in AD.	PMID: 11764094	B
Reactome~R-HSA-75953~RNA Polymerase II Transcription Initiation	Brain_Frontal_Cortex_BA9	Hyperphosphorylation of RNA polymerase II and reduced neuronal RNA levels precede neurofibrillary tangles in AD.	PMID: 11764094	B
Reactome~R-HSA-76042~RNA Polymerase II Transcription Initiation And Promoter Clearance	Brain_Frontal_Cortex_BA9	Hyperphosphorylation of RNA polymerase II and reduced neuronal RNA levels precede neurofibrillary tangles in AD.	PMID: 11764094	B
Reactome~R-HSA-8864260~Transcriptional regulation by the AP-2 (TFAP2) family of transcription factors	Brain_Frontal_Cortex_BA9	Has not been reported so far.	.	.
Reactome~R-HSA-9615933~Postmitotic nuclear pore complex (NPC) reformation	Brain_Nucleus_accumbens_basal_ganglia	The role of Nuclear pore complex (NPCs) in AD has not been established but in AD patient hippocampal neurons importin alpha1 is aberrantly localized to cytoplasmic inclusions, NPCs are found in aggregates, and nuclei are abnormally shaped.	PMID: 28506892	B
Reactome~R-HSA-975138~TRAF6 mediated induction of NFkB and MAP kinases upon TLR7/8 or 9 activation	Brain_Cortex	This process is related to Mitogen-Activated Protein Kinase 1 (MAPK1), and MAPK1 may be the core of the pathways of the anti-AD process caused by Aconiti lateralis Radix Praeparata. There is evidence showing that TRAF6 can mediate the inflammatory response through TLR4/TRAF6/IKK/NF-κB signaling pathway. Moreover, in AD, a large number of activated astrocytes and microglia can be found aroundβ-amy…	PMID: 33784489; PMID: 29651950	A
Reactome~R-HSA-975155~MyD88 dependent cascade initiated on endosome	Brain_Cortex	Has not been reported so far.	.	.
Reactome~R-HSA-9755511~KEAP1-NFE2L2 pathway	Brain_Amygdala	Findings demonstrated that NXPZ-2 could be a promising therapeutic agent against AD, and provided the first set of experimental evidence, in a mouse model, to support Keap1-Nrf2 (also called NFE2L2) interaction as a validated target for the Nrf2 reactivation in AD.	PMID: 32890991	A
WikiPathways~WP2332~Interleukin-11 signaling pathway	Brain_Hypothalamus	IL-11, but not IL-6 levels are increased in AD and frontotemporal lobar degeneration (FTLD), and the highest peaks were observed in patients with a less severe degree of cognitive deterioration, therefore suggesting a role of this cytokine in early phases of neurodegeneration.	PMID: 18204920	A
WikiPathways~WP2361~Gastric cancer network 1	Brain_Hypothalamus	Has not been reported so far.	.	.
WikiPathways~WP2371~Parkinson's disease pathway	Brain_Cerebellar_Hemisphere	Has not been reported so far.	.	.
WikiPathways~WP3414~Initiation of transcription and translation elongation at the HIV-1 LTR	Brain_Hypothalamus	Has not been reported so far.	.	.
WikiPathways~WP3594~Circadian rhythm genes	Brain_Frontal_Cortex_BA9	Patients with major depression or AD suffer from disturbed sleep/wake cycles and altered rhythms in daily activities.	PMID: 36702452	B
WikiPathways~WP4336~ncRNAs involved in Wnt signaling in hepatocellular carcinoma	Brain_Cerebellar_Hemisphere	Although Wnt signaling pathway disorders are best known in cancer progression, they can be a cause of other diseases development, for example AD and bone abnormalities.	PMID: 29980141	B
WikiPathways~WP437~EGF/EGFR signaling pathway	Brain_Caudate_basal_ganglia	Hyperactivation of EGFR has been implicated in many neurodegenerative disorders, including AD.	PMID: 34139302	A

## Sheet: Supplement Table S4
Supplementary Table S4 The pathways significantly associated with the AD risk score in the 14 brain regions and the literature-reported relevance(s) between the enriched pathways and Alzheimer’s disease (AD). Association: A refers to the direct association of the pathway or factors within the pathway with AD. B signifies that the pathway or its factors are correlated with a specific feature, and …
pathway name	Brain region	Literature-reported Relevance(s) between the Enriched Pathway and AD	Pubmed ID/doi	Association
BBID~150~caspase_and_NFKB_activation	Brain_Frontal_Cortex_BA9	Inhibitors of NF-κB and P2X7/NLRP3/Caspase 1 pathway in microglia: Novel therapeutic opportunities in neuroinflammation induced early-stage AD.	PMID: 30502599	A
BBID~17~Activators-CAM	Brain_Nucleus_accumbens_basal_ganglia	Widespread activation of calcium-activated neutral proteinase (calpain) in the brain in AD: a potential molecular basis for neuronal degeneration.	PMID: 8464868	A
BBID~80~T_cell_Activation	Brain_Nucleus_accumbens_basal_ganglia	Increased T cell reactivity to amyloid β protein in older humans and patients with AD.	PMID: 12897209	A
BIOCARTA~h_etcPathway~Electron Transport Reaction in Mitochondria,	Brain_Nucleus_accumbens_basal_ganglia	Mitochondrial electron transport generates the ATP that is essential for the excitability and survival of neurons, and the protein phosphorylation reactions that mediate synaptic signaling and related long-term changes in neuronal structure and function. Aβ may also act directly on mitochondria by impairing electron transport.	PMID: 19081372	A
BIOCARTA~h_hcmvPathway~Human Cytomegalovirus and Map Kinase Pathways,	Brain_Cortex	Anti-apoptotic wild-type Alzheimer amyloid precursor protein signaling involves the p38 mitogen-activated protein (Map) kinase/MEF2 pathway. Virological and immunological characteristics of human cytomegalovirus infection associated with AD.	PMID: 12480183, PMID: 23661800	A
BIOCARTA~h_il2rbPathway~IL-2 Receptor Beta Chain in T cell Activation,	Brain_Spinal_cord_cervical_c-1	The relationship between IL-2 receptor and AD involves impaired proliferative responsiveness of lymphocytes from patients with AD to amyloid beta protein and other synthetic peptides corresponding to parts of the Alzheimer beta amyloid precursor protein (APP) sequence, possibly indicating T cell anergy, which could affect the elimination of potentially amyloidogenic substances and contribute to t…	PMID: 8832628	A
BIOCARTA~h_integrinPathway~Integrin Signaling Pathway,	Brain_Nucleus_accumbens_basal_ganglia	The α2β1 and αVβ1 integrin signaling pathways mediate amyloid-β-induced neurotoxicity, may be critical components of neurodegeneration in AD.	PMID: 16448724	A
BIOCARTA~h_plcdPathway~Phospholipase C d1 in phospholipid associated cell signaling,	Brain_Caudate_basal_ganglia	The expression levels of PLCD1 (Phospholipase C d1) was significantly different in control samples and in three grades of AD samples. Increasing membrane cholesterol level increases the amyloidogenic peptide by enhancing the expression of phospholipase C. The abnormal accumulation of PLCD in neurofibrillary tangles, neurites surrounding senile plaques, and neuropil threads in AD brains, suggestin…	PMID: 33909958, PMID: 26316988, PMID: 1928298	A
BIOCARTA~h_reelinPathway~Reelin Signaling Pathway,	Brain_Spinal_cord_cervical_c-1	Reelin signaling pathway alleles may reduce or increase prevalent AD and MCI phenotypes.	PMID: 24384746	A
BIOGRID_INTERACTION~100008660~glycogen synthase 1(GYS1),	Brain_Cerebellum; Brain_Cortex	Study identified seven hub genes (MYL6, MYH9, IQGAP1, ACTN4, GYS1, DSTN, and ACTB) associated with disulfidptosis, that are associated with AD using three machine learning classifiers.	PMID: 37600517	A
BIOGRID_INTERACTION~100132476~keratin associated protein 4-7(KRTAP4-7),	Brain_Cerebellum	Has not been reported so far.	.	.
BIOGRID_INTERACTION~100293516~zinc finger protein 587B(ZNF587B),	Brain_Frontal_Cortex_BA9	There is limited evidence of a direct relationship between AD and ZNF587B. The Aβ deposition can increase the incidence of micronucleus (MN) following the onset of AD. As a DNA repair factor, Zinc-finger protein are highly enriched in MN to reduce genomic instability that leads to MN formation.	PMID: 37290288	B
BIOGRID_INTERACTION~100423062~immunoglobulin lambda like polypeptide 5(IGLL5),	Brain_Amygdala	There is limited evidence of a direct relationship between AD and IGLL5. IGLL5 is a gene that codes for a protein involved in immune responses. Immune system dysregulation has been implicated in AD.	PMID: 25991443	B
BIOGRID_INTERACTION~1013~cadherin 15(CDH15),	Brain_Nucleus_accumbens_basal_ganglia	There is limited direct evidence establishing a strong relationship between AD and CDH15. However, CDH15 is a type of cell adhesion molecule involved in cell-to-cell interactions. The cerebrospinal fluid vascular endothelial-cadherin is a utility marker of endothelial injury in AD and the endothelial injury is an important early pathology that contributes to cognitive impairment in even the earli…	PMID: 36342663	B
BIOGRID_INTERACTION~10151~heterogeneous nuclear ribonucleoprotein A3 pseudogene 1(HNRNPA3P1),	Brain_Cerebellum	Has not been reported so far.	.	.
BIOGRID_INTERACTION~10186~LHFPL tetraspan subfamily member 6(LHFPL6),	Pituitary	The SNP in LHFPL6 locus was associated with AD in a GWAS analysis.	PMID: 33948810	B
BIOGRID_INTERACTION~10239~adaptor related protein complex 3 subunit sigma 2(AP3S2),	Brain_Putamen_basal_ganglia	There is limited evidence of a direct relationship between AD and AP3S2. AP3S2 is predictd to be involved in anterograde synaptic vesicle transport and vesicle-mediated transport. In AD, there is growing evidence to suggest that disruptions in vesicle-mediated transport pathways may contribute to the disease's pathogenesis. However, any potential direct relationship between AP3S2 and AD would req…	PMID: 9714600, PMID: 23710041	B
BIOGRID_INTERACTION~10248~POP7 homolog, ribonuclease P/MRP subunit(POP7),	Brain_Substantia_nigra	POP7 was identified as a top genes identified by integrated analysis that affect the hippocampus in AD.	PMID: 26125932	A
BIOGRID_INTERACTION~10312~T cell immune regulator 1, ATPase H+ transporting V0 subunit a3(TCIRG1),	Brain_Cerebellum	The gene TCIRG1 is associated with both early-onset AD (EOAD) and late-onset AD (LOAD), with a suggestive association in EOAD and a significant association in LOAD, potentially contributing to the disease risk.	PMID: 28738127	A
BIOGRID_INTERACTION~10363~high mobility group 20A(HMG20A),	Brain_Cerebellar_Hemisphere	The study suggests a connection between HMG20A, astrocyte function, and the development of AD and T2DM, providing a potential avenue for therapeutic intervention.	PMID: 34093866	A
BIOGRID_INTERACTION~10370~Cbp/p300 interacting transactivator with Glu/Asp rich carboxy-terminal domain 2(CITED2),	Brain_Frontal_Cortex_BA9	The hub-genes of ADAMTS1, CITED2, and GABRA2 may be associated with AD.	PMID: 33941559	A
BIOGRID_INTERACTION~10438~C1D nuclear receptor corepressor(C1D),	Brain_Cerebellum; Brain_Frontal_Cortex_BA9	There is limited evidence of a direct relationship between AD and C1D. The protein encoded by C1D is a DNA binding and apoptosis-inducing protein and is localized in the nucleus. The apoptosis hypothesis states that cell death is mainly responsible for cognitive impairment and dementia in AD.	PMID: 16248844	B
BIOGRID_INTERACTION~104416~Brca1 associated protein 1(Bap1),	Brain_Nucleus_accumbens_basal_ganglia	HMGB1, BAP1, DUOX2, NOX5, P4HB and PPARD were co-enriched in the Olfactory transduction pathway, which may be related to the mechanism of olfactory impairment in AD patients.	PMID: 36506471	A
BIOGRID_INTERACTION~10472~zinc finger and BTB domain containing 18(ZBTB18),	Brain_Amygdala	There is limited evidence of a direct relationship between AD and ZBTB18. The Aβ deposition can increase the incidence of micronucleus (MN) following the onset of AD. As a DNA repair factor, Zinc-finger protein are highly enriched in MN to reduce genomic instability that leads to MN formation.	PMID: 37290288	B
BIOGRID_INTERACTION~10539~glutaredoxin 3(GLRX3),	Brain_Cerebellum	Glrx3 can form a (2Fe-2S) cluster bridged dimer, transfer Fe-S clusters to receptor proteins, and regulate cellular iron homeostasis. Impaired iron homeostasis in the pathogenesis of AD has been suggested by several reports associating the cardinal neuropathologic lesions with markers of free radical-induced damage and redox-active iron.	PMID: 33919146, PMID: 9555030	B
BIOGRID_INTERACTION~105522~ankyrin repeat domain 28(Ankrd28),	Brain_Frontal_Cortex_BA9	ANKRD28 is a novel gene that is associated with AD.	https://doi.org/10.1016/j.imu.2022.101083	A
BIOGRID_INTERACTION~10627~myosin light chain 12A(MYL12A),	Brain_Amygdala	MYL12A is common down-regulated among Mitochondrial Dysfunction (MtD), AD and Huntington’s Disease (HD).	https://doi.org/10.1109/iccit48885.2019.9038388	A
BIOGRID_INTERACTION~10660~ladybird homeobox 1(LBX1),	Brain_Hypothalamus	Has not been reported so far.	.	.
BIOGRID_INTERACTION~10677~advillin(AVIL),	Brain_Hypothalamus	The gene pathway analyses demonstrated that there existed two most important global genetic features of AVIL and NDUFS4 and those obtained 22 feature genes were partially correlated with AD pathogenesis.	PMID: 37161202	A
BIOGRID_INTERACTION~10766~transducer of ERBB2, 2(TOB2),	Brain_Amygdala	TOB2 was identified as a protein associated with electrophysiological pathways and neuronal network signaling in brain aging and AD.	PMID: 29065845	A
BIOGRID_INTERACTION~10827~family with sequence similarity 114 member A2(FAM114A2),	Brain_Hypothalamus	Gene Ontology (GO) annotations related to FAM114A2 include purine nucleotide binding, which was enriched by AD related differentially expressed genes.	PMID: 34224891	B
BIOGRID_INTERACTION~10885~WD repeat domain 3(WDR3),	Brain_Nucleus_accumbens_basal_ganglia	Excessive and uncontrolled inflammation can cause chronic diseases such as cancer and neurodegenerative diseases, including Parkinson's disease and AD. WDR3 is actively or passively involved in the inflammatory response.	PMID: 32493433	B
BIOGRID_INTERACTION~10948~StAR related lipid transfer domain containing 3(STARD3),	Brain_Hippocampus	Has not been reported so far.	.	.
BIOGRID_INTERACTION~11231~SEC63 homolog, protein translocation regulator(SEC63),	Brain_Cortex; Brain_Nucleus_accumbens_basal_ganglia	SEC63 is associated with protein trafficking and translocation and downregulation in the hippocampus of aging and AD brains.	PMID: 26082458	A
BIOGRID_INTERACTION~11232~DNA polymerase gamma 2, accessory subunit(POLG2),	Brain_Nucleus_accumbens_basal_ganglia	The mitochondrial dysfunction has been implicated in the development of neurodegenerative diseases like AD, and POLG2's role in mitochondrial DNA replication could potentially have relevance.	PMID: 23745551	B
BIOGRID_INTERACTION~112840~WD repeat domain 89(WDR89),	Brain_Amygdala	Has not been reported so far.	.	.
BIOGRID_INTERACTION~113026~phospholipase C delta 3(PLCD3),	Brain_Anterior_cingulate_cortex_BA24	PLCD3 protein that has previously described roles in AD was cross-correlated with Aβ and Tau insolubility.	PMID: 27718298	A
BIOGRID_INTERACTION~1132~cholinergic receptor muscarinic 4(CHRM4),	Brain_Cortex	Peripheral CHRM4 was lower in AD compared to heathy control. In the future, peripheral CHRM expression could be studied as a possible marker of neurodegenerative conditions associated with cholinergic deficit and a possible marker of response to acetylcholinesterase inhibitors.	PMID: 34806612	A
BIOGRID_INTERACTION~113201~golgi membrane protein 2(GOLM2),	Brain_Putamen_basal_ganglia	Has not been reported so far.	.	.
BIOGRID_INTERACTION~114112~thioredoxin reductase 3(TXNRD3),	Brain_Nucleus_accumbens_basal_ganglia	Reactive oxygen species (ROS) and oxidative stress have been implicated in the pathogenesis of neurodegenerative disorders including AD. Txnrd3 was up-regulated in the caudate of mice exposed to Ag-25 nanoparticles and might have increased the production of ROS as a byproduct of oxidation.	PMID: 19429238	B
BIOGRID_INTERACTION~115352~Fc receptor like 3(FCRL3),	Brain_Frontal_Cortex_BA9	There is limited evidence of a direct relationship between AD and FCRL3. FCRL3 is a gene associated with immune system regulation, which could potentially have implications for AD.	PMID: 34471376	B
BIOGRID_INTERACTION~116173~CKLF like MARVEL transmembrane domain containing 5(CMTM5),	Brain_Hippocampus	Has not been reported so far.	.	.
BIOGRID_INTERACTION~117177~RAB3A interacting protein(RAB3IP),	Brain_Amygdala	There is limited evidence of a direct relationship between AD and RAB3IP. RAB3IP is involved in vesicle trafficking and neurotransmitter release. RAB3IP might play a role in synaptic dysfunction, which is relevant to AD's neurodegenerative processes.	PMID: 12221131	B
BIOGRID_INTERACTION~118472~zinc finger protein 511(ZNF511),	Brain_Substantia_nigra	There is limited evidence of a direct relationship between AD and ZNF511. The Aβ deposition can increase the incidence of micronucleus (MN) following the onset of AD. As a DNA repair factor, Zinc-finger protein are highly enriched in MN to reduce genomic instability that leads to MN formation.	PMID: 37290288	B
BIOGRID_INTERACTION~118881~catechol-O-methyltransferase domain containing 1(COMTD1),	Brain_Cortex	Has not been reported so far.	.	.
BIOGRID_INTERACTION~12~serpin family A member 3(SERPINA3),	Brain_Hippocampus; Brain_Substantia_nigra	Increased SERPINA3 levels have been linked to altered brain function in aging and implicated in the development of brain amyloidosis in AD.	PMID: 34587119	A
BIOGRID_INTERACTION~120534~ADP ribosylation factor like GTPase 14 effector protein(ARL14EP),	Brain_Caudate_basal_ganglia	There is limited evidence of a direct relationship between AD and ARL14EP. ARL14EP is involved in intracellular vesicle trafficking and membrane dynamics. In AD, there is growing evidence to suggest that disruptions in vesicle-mediated transport pathways may contribute to the disease's pathogenesis. However, any potential direct relationship between ARL14EP and AD would require further investigat…	PMID: 21458045	B
BIOGRID_INTERACTION~122183~proline rich 20A(PRR20A),	Brain_Caudate_basal_ganglia	Has not been reported so far.	.	.
BIOGRID_INTERACTION~124401~ankyrin repeat and sterile alpha motif domain containing 3(ANKS3),	Brain_Spinal_cord_cervical_c-1	Has not been reported so far.	.	.
BIOGRID_INTERACTION~124599~CD300 molecule like family member b(CD300LB),	Brain_Caudate_basal_ganglia	There is limited evidence of a direct relationship between AD and CD300LB. CD300LB is a cell surface receptor involved in immune responses. Immune system dysregulation has been implicated in AD.	PMID: 23293083	B
BIOGRID_INTERACTION~125893~zinc finger protein 816(ZNF816),	Brain_Cerebellum	There is limited evidence of a direct relationship between AD and ZNF816. The Aβ deposition can increase the incidence of micronucleus (MN) following the onset of AD. As a DNA repair factor, Zinc-finger protein are highly enriched in MN to reduce genomic instability that leads to MN formation.	PMID: 37290288	B
BIOGRID_INTERACTION~127281~peroxiredoxin like 2B(PRXL2B),	Pituitary	Has not been reported so far.	.	.
BIOGRID_INTERACTION~128869~phosphatidylinositol glycan anchor biosynthesis class U(PIGU),	Brain_Cerebellar_Hemisphere	Has not been reported so far.	.	.
BIOGRID_INTERACTION~129880~Bardet-Biedl syndrome 5(BBS5),	Brain_Nucleus_accumbens_basal_ganglia	Has not been reported so far.	.	.
BIOGRID_INTERACTION~1307~collagen type XVI alpha 1 chain(COL16A1),	Brain_Frontal_Cortex_BA9	COL16A1 was dyregulated in AD and showed correlations with clinical features of AD (positively related to mean plaque density, clinical dementia rating and Braak AD-staging score).	PMID: 37558676	A
BIOGRID_INTERACTION~131177~FAM3 metabolism regulating signaling molecule D(FAM3D),	Brain_Cerebellar_Hemisphere	There is limited evidence of a direct relationship between AD and FAM3D. The family with sequence similarity 3 (FAM3) has 4 members (FAM3A, FAM3B, FAM3C and FAM3D) belongs to cytokine-like gene family. Previous studies have shown that FAM3 has important functions in AD. FPR1 and FPR2 are related to the pathogenesis of chronic inflammatory diseases such as AD. FPR1 and FPR2 are FAM3D receptors.	https://doi.org/10.21203/rs.3.rs-2206277/v2, PMID: 37454871	B
BIOGRID_INTERACTION~135892~tripartite motif containing 50(TRIM50),	Brain_Nucleus_accumbens_basal_ganglia	Accumulation of polyubiquitinated protein aggregates is a hallmark of several neurodegenerative disorders. p62 has been identified as a component of inclusion bodies in several human diseases, such as AD. Moreover, TRIM50 colocalizes, interacts with and increases the level of p62. It will hence be interesting to investigate whether TRIM50 is also a component of such bodies and it could even be re…	PMID: 22792322	B
BIOGRID_INTERACTION~139067~SPANX family member N3(SPANXN3),	Brain_Hypothalamus	Has not been reported so far.	.	.
BIOGRID_INTERACTION~139628~forkhead box R2(FOXR2),	Brain_Frontal_Cortex_BA9	Has not been reported so far.	.	.
BIOGRID_INTERACTION~14254599~envelope protein(E),	Brain_Amygdala	The amyloid precursor protein (APP), that plays a critical role in the development of senile plaques in AD, and the gp41 envelope protein of the human immunodeficiency virus (HIV), the causative agent of the acquired immunodeficiency syndrome (AIDS), are single-spanning type-1 transmembrane (TM) glycoproteins with the ability to form homo-oligomers.	https://doi.org/10.1016/j.bbamem.2009.07.008	A
BIOGRID_INTERACTION~142678~MIB E3 ubiquitin protein ligase 2(MIB2),	Brain_Putamen_basal_ganglia	Microglial activation-induced neuroinflammation plays a critical role in many nervous system diseases including AD. Study found that Mib2 interacts with IKK complex proteins and transcriptionally regulates Notch signaling through NF-κB activation in microglial. Notch signaling has been implicated in neurogenesis and synaptic plasticity, which are relevant to AD pathology.	PMID: 32489699	B
BIOGRID_INTERACTION~143162~FERM and PDZ domain containing 2(FRMPD2),	Brain_Cortex	FRMPD2 was differentially expressed in AD.	PMID: 34589742	A
BIOGRID_INTERACTION~144100~pleckstrin homology domain containing A7(PLEKHA7),	Brain_Frontal_Cortex_BA9	The brain and nervous tissue have a particularly high oxidative demand and requirement for copper-dependent enzyme activities, and several neurological disorders, including Alzheimer’s, Parkinson’s, and Huntington’s diseases, are associated with disrupted copper homeostasis. Here we show that PLEKHA5, PLEKHA6, and PLEKHA7 promote the binding of PDZD11 to the C-terminus of ATP7A and together with …	PMID: 34613798	B
BIOGRID_INTERACTION~144108~SPT2 chromatin protein domain containing 1(SPTY2D1),	Brain_Cortex	SPTY2D1 enables DNA binding activity and histone binding activity. AD involves complex genetic and molecular changes, including altered DNA binding of certain proteins such as TAR DNA‐ binding protein 43 (TDP‐43).	PMID: 18520774	B
BIOGRID_INTERACTION~145482~prostaglandin reductase 2(PTGR2),	Brain_Nucleus_accumbens_basal_ganglia	The M2 module was also highly enriched with proteins involved in the unsaturated fatty acid metabolic process (ACAA1, ACOX1, EPHX2, HSD17B4, LTA4H, PTGDS, PTGR1, PTGR2, GSTM2, GSTM3, GSTP1, and MIF), highlighting a link between dysregulated unsaturated fatty acid metabolism and AD pathophysiology.	PMID: 29490708	A
BIOGRID_INTERACTION~145858~chromosome 15 putative open reading frame 32(C15orf32),	Brain_Spinal_cord_cervical_c-1	C15orf32 is a neurodevelopment-related gene and is thought to be related to AD.	PMID: 27772752	A
BIOGRID_INTERACTION~148281~synaptotagmin 6(SYT6),	Brain_Cortex	The gene SYT6, along with other genes, including SLC1A2, GABRB2, SLC16A7, DRD1, was found to be significantly upregulated of Aβ1-42-induced mice in response to treatment with MP, suggesting a potential protective effect on synapses and synapse function in AD.	PMID: 37197654	A
BIOGRID_INTERACTION~150209~apoptosis inducing factor mitochondria associated 3(AIFM3),	Brain_Caudate_basal_ganglia	There is limited evidence of a direct relationship between AD and AIFM3. AIFM3 is primarily located in the mitochondria and play roles in cell death regulation and mitochondrial function which are correlated with AD. However, any potential direct relationship between AIFM3 and AD would require further investigation.	PMID: 28415858	B
BIOGRID_INTERACTION~1520~cathepsin S(CTSS),	Brain_Hypothalamus	CTSS gene exhibited significant correlation with more than two CNS disease including AD and Glioma and was evaluated as therapeutic target to develop disease modifying drugs to treat AD.	PMID: 27344170	A
BIOGRID_INTERACTION~152273~FYVE, RhoGEF and PH domain containing 5(FGD5),	Brain_Hypothalamus	Has not been reported so far.	.	.
BIOGRID_INTERACTION~153642~arylsulfatase family member K(ARSK),	Brain_Frontal_Cortex_BA9	Has not been reported so far.	.	.
BIOGRID_INTERACTION~160728~solute carrier family 5 member 8(SLC5A8),	Brain_Substantia_nigra	There is limited evidence of a direct relationship between AD and SLC5A8. SLC5A8 may play a critical role in the entry of l-lactate and ketone bodies into neurons by a process driven by an electrochemical Na+ gradient and hence, contribute to the maintenance of the energy status and function of neurons. However, any potential direct relationship between SLC5A8 and AD would require further investi…	PMID: 16805814	B
BIOGRID_INTERACTION~166785~metabolism of cobalamin associated A(MMAA),	Brain_Hypothalamus	Has not been reported so far.	.	.
BIOGRID_INTERACTION~16709~kinectin 1(Ktn1),	Brain_Cortex	Rho GTPases have been implicated as critical components in AD pathogenesis. RHOG and KTN1 cooperate in microtubule-dependent lysosomal transport.	PMID: 29246246	B
BIOGRID_INTERACTION~169693~transmembrane protein 252(TMEM252),	Brain_Frontal_Cortex_BA9	Study suggestted that Tmem252 may be a common regulator of cerebrovascular injury. Cerebrovascular injury is a common pathological feature of a spectrum of neurological disorders including traumatic brain injury (TBI), stroke, AD, as well as aging.	https://doi.org/10.1101/2020.06.29.178855	B
BIOGRID_INTERACTION~170961~ankyrin repeat domain 24(ANKRD24),	Brain_Frontal_Cortex_BA9	In AD, a study found that mitochondrial enzyme HMGCS2 promotes the removal of hyperphosphorylated Tau (pTau), a key contributor to neurofibrillary tangle formation. HMGCS2 enhances autophagic clearance of Tau/pTau through a mechanism involving ketone bodies and the gene ANKRD24. ANKRD24's silencing reduces autophagic markers and weakens HMGCS2's effect on Tau/pTau degradation.	PMID: 36442191	A
BIOGRID_INTERACTION~171023~ASXL transcriptional regulator 1(ASXL1),	Brain_Putamen_basal_ganglia	ASXL1 is a gene involved in chromatin regulation and epigenetic processes. Chromatin regulation involves the modification of DNA and associated proteins, impacting gene expression and cellular functions. While not a direct cause, disruptions in chromatin regulation have been implicated in contributing to neurodegenerative diseases like AD. Epigenetic changes in chromatin structure can influence t…	PMID: 24464041	B
BIOGRID_INTERACTION~1738~dihydrolipoamide dehydrogenase(DLD),	Brain_Cerebellum	Suppression of a core metabolic enzyme dihydrolipoamide dehydrogenase (dld) protects against amyloid beta toxicity in C. elegans model of AD.	PMID: 34522713	A
BIOGRID_INTERACTION~1761~doublesex and mab-3 related transcription factor 1(DMRT1),	Brain_Cerebellum	Study suggests that rare copy number variations (CNVs) in the DMRT1 gene, among others, have been identified in early-onset familial AD families. These CNVs are considered potential contributors to the pathogenicity of familial AD and related dementias.	PMID: 23752245	A
BIOGRID_INTERACTION~1783~dynein cytoplasmic 1 light intermediate chain 2(DYNC1LI2),	Brain_Caudate_basal_ganglia	DYNC1LI2 was identified as a biomarker for AD vs. NC task.	PMID: 32360353	A
BIOGRID_INTERACTION~1910~endothelin receptor type B(EDNRB),	Brain_Spinal_cord_cervical_c-1	The results showed that a total of 119 upregulated genes and 160 downregulated genes were identified, which met the criteria of |log2 changes| ≥2, adjusted P value <0.01. Through the PPI network, the hub gene module we obtained shows that genes such as GNG13, EDNRB, CHRM3, CCKAR, FFAR4 and TRIO are closely related to AD.	https://doi.org/10.21203/rs.3.rs-30210/v1	A
BIOGRID_INTERACTION~196483~eukaryotic elongation factor 2 lysine methyltransferase(EEF2KMT),	Brain_Cerebellar_Hemisphere	Has not been reported so far.	.	.
BIOGRID_INTERACTION~1994~ELAV like RNA binding protein 1(ELAVL1),	Brain_Amygdala	Together, our results demonstrate that GATA2, GATA3, ELAVL1, HNRNPA0, NFIB, NFIC, CUX1, and ILF2 and ILF3 are the transcription regulators that control the LOAD risk genes HLA-DRB1 and HLA-DQA1 expression at least in human HMC3 cells.	PMID: 35341343	A
BIOGRID_INTERACTION~2018~empty spiracles homeobox 2(EMX2),	Brain_Hypothalamus	Has not been reported so far.	.	.
BIOGRID_INTERACTION~20181~retinoid X receptor alpha(Rxra),	Brain_Caudate_basal_ganglia	Rxra nitro-ligand Z-10 and Its optimized derivative Z-36 reduce β-Amyloid plaques in AD mouse model.	PMID: 29995422	A
BIOGRID_INTERACTION~2034~endothelial PAS domain protein 1(EPAS1),	Brain_Substantia_nigra	The angiogenic factor EPAS1 was considered as a potential therapeutic target against vascular deficits in AD.	PMID: 17622778	A
BIOGRID_INTERACTION~207~AKT serine/threonine kinase 1(AKT1),	Brain_Hypothalamus	Reactive oxygen species-mediated loss of synaptic Akt1 signaling leads to deficient activity-dependent protein translation early in AD.	PMID: 28264587	A
BIOGRID_INTERACTION~207~PATJ crumbs cell polarity complex component(PATJ),	Brain_Cerebellar_Hemisphere	Has not been reported so far.	.	.
BIOGRID_INTERACTION~21~ATP binding cassette subfamily A member 3(ABCA3),	Brain_Amygdala	Has not been reported so far.	.	.
BIOGRID_INTERACTION~2167~fatty acid binding protein 4(FABP4),	Brain_Cortex	The link between inflammation and lipid metabolism indicates a key role for fatty acid-binding protein 4 (FABP4) in neuroinflammatory diseases such as obesity and AD.	PMID: 35457171	A
BIOGRID_INTERACTION~2173~fatty acid binding protein 7(FABP7),	Brain_Cortex; Brain_Frontal_Cortex_BA9	Study suggest an important role of Rev-erbα and Fabp7 in adult neurogenesis, which may open new avenues for treatment of gliomas as well as neurological diseases such as depression and Alzheimer.	PMID: 24932636	A
BIOGRID_INTERACTION~219743~trypsin like peroxisomal matrix peptidase 1(TYSND1),	Brain_Caudate_basal_ganglia	The expression of piRNAs correlated with the genome-wide significant replicated risk SNPs in TYSND1 for AD.	PMID: 28654860	B
BIOGRID_INTERACTION~219771~cyclin Y(CCNY),	Brain_Nucleus_accumbens_basal_ganglia	Study found that the cytokines that were altered in the AD mouse model were also shown to be regulated by CCNY, suggesting a possible role of CCNY in the AD mouse model.	PMID: 28241067	A
BIOGRID_INTERACTION~220965~family with sequence similarity 13 member C(FAM13C),	Brain_Hippocampus	Has not been reported so far.	.	.
BIOGRID_INTERACTION~221091~LRRN4 C-terminal like(LRRN4CL),	Brain_Frontal_Cortex_BA9	The gene LRRN4CL is responsible for the positive regulation of apoptosis and participates in the tyrosine kinase receptor signaling pathway. The apoptosis hypothesis states that cell death is mainly responsible for cognitive impairment and dementia in AD.	PMID: 36553652, PMID: 16248844	B
BIOGRID_INTERACTION~221150~spindle and kinetochore associated complex subunit 3(SKA3),	Brain_Hypothalamus	Has not been reported so far.	.	.
BIOGRID_INTERACTION~2219~ficolin 1(FCN1),	Brain_Cerebellum	FCN1 may controbute to AD pathogenesis through initial triggering of complement and innate immune system.	PMID: 33804666	B
BIOGRID_INTERACTION~222166~maturin, neural progenitor differentiation regulator homolog(MTURN),	Brain_Frontal_Cortex_BA9	Study identified MTURN gene variant which play an important role in glia-neuron communication from AD samples. MTURN gene is essential for neurogenesis and abundantly present in the hippocampus, amygdala, and cerebellum.	PMID: 29879491	B
BIOGRID_INTERACTION~224~aldehyde dehydrogenase 3 family member A2(ALDH3A2),	Brain_Putamen_basal_ganglia	Mutations in ALDH3A2 and RAD54B genes may contribute to the etiology of complex diseases such as AD.	PMID: 37162726	B
BIOGRID_INTERACTION~226652~Rho GTPase activating protein 30(Arhgap30),	Brain_Cortex	Study identified genes of amyloid-β induced neuroinflammation module (AIM) might be associated with AD neuroinflammation. In particular, hub genes (ARHGAP30, DOCK2, NCKAP1L), NCF, and TAGAP are involved in the RAC1 GTPase cycle, which can regulate the production of neurotoxic reactive oxygen species.	PMID: 37333458	A
BIOGRID_INTERACTION~22850~ADNP homeobox 2(ADNP2),	Brain_Cerebellar_Hemisphere	Study showed that blood-borne expression of ADNP and its paralog ADNP2 was correlated with premorbid intelligence, AD pathology, and clinical stage.	PMID: 27870441	A
BIOGRID_INTERACTION~22876~inositol polyphosphate-5-phosphatase F(INPP5F),	Brain_Putamen_basal_ganglia	Parkinson's Disease rs117896735 Variant Regulates INPP5F Expression in Brain Tissues and Increases Risk of AD.	PMID: 35848021	A
BIOGRID_INTERACTION~2290~forkhead box G1(FOXG1),	Brain_Cortex	FOXG1 as a Potential Therapeutic Target for AD with a Particular Focus on Cell Cycle Regulation.	PMID: 35180113	A
BIOGRID_INTERACTION~23014~F-box protein 21(FBXO21),	Brain_Amygdala	FBXO21 was identified as a top genes identified by integrated analysis that affect the hippocampus in AD.	PMID: 26125932	A
BIOGRID_INTERACTION~23019~CCR4-NOT transcription complex subunit 1(CNOT1),	Brain_Hippocampus	29 of 44 genes including CNOT1 have been reported to be regulated in blood of AD patients in studies. CNOT1 is involved in RNA degradation.	PMID: 24731980	A
BIOGRID_INTERACTION~23064~senataxin(SETX),	Brain_Hippocampus	Four novel variants in four genes (each one in APOC1, LOC1720, OSBPL6, and SETX genes) showed significant associations with late-onset AD.	Chung S, Kim S Y, Kim M J, et al. Identification of Novel Genetic Variants by an Exome Array in Alzheimer Disease (PD5. 005)[J]. 2013. (https://n.neurology.org/content/80/7_Supplement/PD5.005)	B
BIOGRID_INTERACTION~23072~HECT, C2 and WW domain containing E3 ubiquitin protein ligase 1(HECW1),	Brain_Substantia_nigra	Previous reports have linked the ACE and HECW1 genes with AD.	PMID: 36362280	A
BIOGRID_INTERACTION~2324~fms related receptor tyrosine kinase 4(FLT4),	Brain_Frontal_Cortex_BA9	VEGF ligand and receptor genes, specifically genes relevant to FLT4 and FLT1 receptor signaling, are associated with cognition, longitudinal cognitive decline, and AD neuropathology.	PMID: 31332262	A
BIOGRID_INTERACTION~23248~regulation of nuclear pre-mRNA domain containing 2(RPRD2),	Brain_Anterior_cingulate_cortex_BA24	Research has shown that RPRD2 is an eQTL gene in AD based on a genome-wide association of SNPs derived from two sets of CNN-derived phenotypes.	PMID: 34027015	A
BIOGRID_INTERACTION~23274~C-type lectin domain containing 16A(CLEC16A),	Brain_Nucleus_accumbens_basal_ganglia	CLEC16A is emerging as a master regulator of autoimmunity and neurodegeneration. Overall, while the exact role of CLEC16A in health and disease is still being elucidated, it appears to play a critical role in the regulation of autophagy, mitophagy, and other cellular processes related to immune function, insulin secretion, and cellular homeostasis.	PMID: 37175930	B
BIOGRID_INTERACTION~23349~PHD finger protein 24(PHF24),	Brain_Nucleus_accumbens_basal_ganglia	Study seeded rat primary cortical neurons with tau isolated from AD brains to induce a time-dependent increase in endogenous tau inclusions. 50 genes including PHF24 showed changes at both the transcript and proteomic level were correlated with tau inclusion formation at both transcriptomic and proteomic levels.	PMID: 35177665	B
BIOGRID_INTERACTION~23426~glutamate receptor interacting protein 1(GRIP1),	Brain_Cerebellar_Hemisphere	GRIP1 is identified as a significant protein in the protein-protein interaction network related to synaptic transmission. Dysfunction of synaptic transmission is linked to AD and other neurological disorders. Molecular dynamics simulations of GRIP1-PDZ6 dimer interactions with Liprin-alpha were conducted, revealing conformational differences and insights into structural changes. These findings of…	PMID: 27425598	A
BIOGRID_INTERACTION~23517~Mtr4 exosome RNA helicase(MTREX),	Brain_Cerebellum	Has not been reported so far.	.	.
BIOGRID_INTERACTION~23533~phosphoinositide-3-kinase regulatory subunit 5(PIK3R5),	Brain_Hypothalamus	Study identified two novel loci associated with AD-related neuropathology endophenotypes including one PIK3R5 locus (lead variant rs72807981) with neurofibrillary pathology.	https://doi.org/10.1101/2022.12.13.22282475	B
BIOGRID_INTERACTION~23646~phospholipase D family member 3(PLD3),	Brain_Cerebellum	The genetic and functional data indicate that carriers of PLD3 coding variants have a twofold increased risk for LOAD and that PLD3 influences APP processing.	PMID: 24336208	A
BIOGRID_INTERACTION~23774~bromodomain containing 1(BRD1),	Brain_Nucleus_accumbens_basal_ganglia	BRD1 is a transcriptional regulator of nuclear-encoded mitochondrial proteins and that disruption of BRD1’s genomic actions alters mitochondrial functions. It has been studied in the context of various psychiatric and neurological disorders. Some research suggests that BRD1 may play a role in neuronal development and function, which could have implications for neurodegenerative diseases like AD.	PMID: 35941107	B
BIOGRID_INTERACTION~243846~coiled-coil domain containing 9(Ccdc9),	Brain_Putamen_basal_ganglia	Has not been reported so far.	.	.
BIOGRID_INTERACTION~254122~sorting nexin 32(SNX32),	Brain_Putamen_basal_ganglia	Collectively, we identified the brain protein abundance of 7 genes (ACE, ICA1L, TOM1L2, SNX32, EPHX2, CTSH, and RTFDC1) are causal in AD (P < 0.05/proteins identified for PWAS and MR; PPH4 >80% for Bayesian colocalization).	PMID: 34381170	A
BIOGRID_INTERACTION~254910~late cornified envelope 5A(LCE5A),	Brain_Putamen_basal_ganglia	Has not been reported so far.	.	.
BIOGRID_INTERACTION~255809~chromosome 19 open reading frame 38(C19orf38),	Brain_Cortex	Has not been reported so far.	.	.
BIOGRID_INTERACTION~256126~synaptonemal complex central element protein 2(SYCE2),	Brain_Hypothalamus	Has not been reported so far.	.	.
BIOGRID_INTERACTION~257068~phosphatidylinositol specific phospholipase C X domain containing 2(PLCXD2),	Brain_Hypothalamus	Has not been reported so far.	.	.
BIOGRID_INTERACTION~25809~TTL family tubulin polyglutamylase complex subunit L1(TTLL1),	Brain_Nucleus_accumbens_basal_ganglia	Targeting binding of spastin to microtubules, or microtubule polyglutamylation by TTLL1, 5, 6 or 11 could be a therapeutic option not just for AD and other tauopathies, but also for SPAST caused HSP.	PMID: 26691836	A
BIOGRID_INTERACTION~25819~nocturnin(NOCT),	Brain_Cortex	Has not been reported so far.	.	.
BIOGRID_INTERACTION~25850~zinc finger protein 345(ZNF345),	Brain_Caudate_basal_ganglia	There is limited evidence of a direct relationship between AD and ZNF345. The Aβ deposition can increase the incidence of micronucleus (MN) following the onset of AD. As a DNA repair factor, Zinc-finger protein are highly enriched in MN to reduce genomic instability that leads to MN formation.	PMID: 37290288	B
BIOGRID_INTERACTION~25851~tectonin beta-propeller repeat containing 1(TECPR1),	Brain_Hypothalamus	There is limited evidence of a direct relationship between AD and TECPR1. TECPR1 has an important role in autophagy. Abnormalities of the neuronal endolysosome and macroautophagy/autophagy system are an early and prominent feature of AD. However, any potential direct relationship between TECPR1 and AD would require further investigation.	PMID: 34429033	B
BIOGRID_INTERACTION~25902~methylenetetrahydrofolate dehydrogenase (NADP+ dependent) 1 like(MTHFD1L),	Brain_Frontal_Cortex_BA9	Replication of the MTHFD1L gene association with late-onset AD in a Northern Han Chinese population.	PMID: 22330827	A
BIOGRID_INTERACTION~26000~TBC1 domain family member 10B(TBC1D10B),	Brain_Amygdala	Study identified a novel BAG3-TBC1D10B-RAB35 regulatory axis that modulates endosomal sorting complex required for transport–dependent protein degradation machinery and tau clearance. Dysregulation of BAG3 could contribute to the pathogenesis of AD.	PMID: 35000752	A
BIOGRID_INTERACTION~26040~SET binding protein 1(SETBP1),	Brain_Cerebellum	Has not been reported so far.	.	.
BIOGRID_INTERACTION~26065~LSM14A mRNA processing body assembly factor(LSM14A),	Brain_Substantia_nigra	LSM14A is associated with RNA metabolism and splicing processes. While its specific role in AD is not widely documented, RNA processing and splicing dysregulation have been implicated in neurodegenerative disorders.	PMID: 32182160	B
BIOGRID_INTERACTION~26098~erythroid differentiation regulatory factor 1(EDRF1),	Brain_Amygdala	Has not been reported so far.	.	.
BIOGRID_INTERACTION~26156~ribosomal L1 domain containing 1(RSL1D1),	Brain_Frontal_Cortex_BA9	There is limited evidence of a direct relationship between AD and RSL1D1. RSL1D1 has been shown to regulate apoptosis. The apoptosis hypothesis states that cell death is mainly responsible for cognitive impairment and dementia in AD. However, any potential direct relationship between RSL1D1 and AD would require further investigation.	PMID: 22419112; PMID: 11556539; PMID: 16248844	B
BIOGRID_INTERACTION~26415~mitogen-activated protein kinase 13(Mapk13),	Brain_Cortex	Study identified three well characterized known tau kinases, GSK3α, GSK3β, and MAPK13 (SAPK4), to phosphorylate all four AD-relevant tau epitopes.	PMID: 23798682	A
BIOGRID_INTERACTION~26468~LIM homeobox 6(LHX6),	Brain_Substantia_nigra	LHX6 was identified as a top genes identified by integrated analysis that affect the hippocampus in AD.	PMID: 26125932	A
BIOGRID_INTERACTION~26589~mitochondrial ribosomal protein L46(MRPL46),	Brain_Cerebellum	There is limited evidence of a direct relationship between AD and MRPL46. MRPL46 is involved in protein synthesis within the mitochondria and associated with depressive disorders identified by GWAS. Mitochondrial ribosomal protein genes are connected with AD.	PMID: 35218961	B
BIOGRID_INTERACTION~2670~glial fibrillary acidic protein(GFAP),	Brain_Amygdala	GFAP is considered to be a highly specific marker for glia. Study report on the expression of GFAP in neurons in the human hippocampus. Intriguingly, this neuronal GFAP is coded by out-of-frame splice variants and its expression is associated with Alzheimer pathology.	PMID: 12931206	A
BIOGRID_INTERACTION~2671~growth factor, augmenter of liver regeneration(GFER),	Brain_Nucleus_accumbens_basal_ganglia	GFER is associated with mitochondrial function. While the specific role of GFER in AD is not widely documented, mitochondrial dysfunction is a factor implicated in neurodegenerative disorders, including AD. However, any direct or significant connection between GFER and AD requires further research and investigation.	PMID: 35612786	B
BIOGRID_INTERACTION~27134~tight junction protein 3(TJP3),	Brain_Caudate_basal_ganglia	TJP3 was upregulated in AD samples. But the relationship between TJP3 and AD pathology and treatment remains unclear.	PMID: 37187245	B
BIOGRID_INTERACTION~27287~VENT homeobox(VENTX),	Brain_Cerebellar_Hemisphere	Has not been reported so far.	.	.
BIOGRID_INTERACTION~27306~hematopoietic prostaglandin D synthase(HPGDS),	Brain_Spinal_cord_cervical_c-1	Study suggest that HPGDS/PGD2/DP1 signaling may accelerate chronic local inflammation around senile plaques in the AD brain.	PMID: 17549007	A
BIOGRID_INTERACTION~27330~ribosomal protein S6 kinase A6(RPS6KA6),	Brain_Hypothalamus	Regarding the individual autoantibody level, IgG against ribosomal protein S6 kinase A6 (RPS6KA6) was the most frequently selected autoantibody for the prediction of AD, ASPD and aging.	PMID: 34122052	A
BIOGRID_INTERACTION~2735~GLI family zinc finger 1(GLI1),	Brain_Hypothalamus	Observations may suggest that deregulation of Shh-Gli1 cell signalling leads to abnormal loss of NSCs and glial precursor cells, thus contributing to cognitive decline in AD brains.	https://doi.org/10.14704/NQ.2022.20.11.NQ66784	A
BIOGRID_INTERACTION~2743~glycine receptor beta(GLRB),	Brain_Spinal_cord_cervical_c-1	GLRB was enriched in at least 2 of these 5 biological processes, implying that the gene impact the structure and function of synapses in AD development.	PMID: 36437991	A
BIOGRID_INTERACTION~283685~golgin A6 family like 2(GOLGA6L2),	Brain_Caudate_basal_ganglia; Brain_Nucleus_accumbens_basal_ganglia	GOLGA6L2 was one of top ten significant genes discovered from a genome-wide association analysis of ROSMAP data (AD cohort).	PMID: 32896012	A
BIOGRID_INTERACTION~283897~chromosome 16 open reading frame 54(C16orf54),	Brain_Cerebellum	Has not been reported so far.	.	.
BIOGRID_INTERACTION~284348~LY6/PLAUR domain containing 5(LYPD5),	Brain_Hypothalamus	Has not been reported so far.	.	.
BIOGRID_INTERACTION~2857~G protein-coupled receptor 34(GPR34),	Brain_Substantia_nigra	GPR34 knockdown relieves cognitive deficits and suppresses neuroinflammation in AD via the ERK/NF-κB signal.	PMID: 37557947	A
BIOGRID_INTERACTION~2874~G protein pathway suppressor 2(GPS2),	Brain_Amygdala	GPS2 is associated with mitochondrial functions. While its specific role in AD is not widely documented, mitochondrial functions have been implicated in neurodegenerative disorders.	PMID: 33782711	B
BIOGRID_INTERACTION~28987~NIN1 (RPN12) binding protein 1 homolog(NOB1),	Brain_Putamen_basal_ganglia	Has not been reported so far.	.	.
BIOGRID_INTERACTION~29093~mitochondrial ribosomal protein L22(MRPL22),	Brain_Frontal_Cortex_BA9	There is limited evidence of a direct relationship between AD and MRPL22. MRPL22 is involved in protein synthesis within the mitochondria. Mitochondrial ribosomal protein genes are connected with AD.	PMID: 35218961	B
BIOGRID_INTERACTION~2911~glutamate metabotropic receptor 1(GRM1),	Brain_Hippocampus	The mGluR1α(GRM1) expression was significantly reduced in specific areas of the hippocampus in AD.	PMID: 37056134	A
BIOGRID_INTERACTION~29760~B cell linker(BLNK),	Brain_Nucleus_accumbens_basal_ganglia	Has not been reported so far.	.	.
BIOGRID_INTERACTION~2983~guanylate cyclase 1 soluble subunit beta 1(GUCY1B1),	Brain_Cortex	Has not been reported so far.	.	.
BIOGRID_INTERACTION~29907~sorting nexin 15(SNX15),	Brain_Putamen_basal_ganglia	There is limited evidence of a direct relationship between AD and SNX15. Overexpression and downregulation of SNX15 reduce and promote Aβ production, which plays an essential role in the pathogenesis of AD.	PMID: 26115702	B
BIOGRID_INTERACTION~29934~sorting nexin 12(SNX12),	Brain_Hippocampus; Brain_Substantia_nigra	SNX12 protein level is dramatically decreased in the brain of AD patients as compared to that of controls.	PMID: 22709416	A
BIOGRID_INTERACTION~29959~nuclear receptor binding protein 1(NRBP1),	Brain_Nucleus_accumbens_basal_ganglia	There is limited evidence of a direct relationship between AD and NRBP1. NRBP1-containing CRL2/CRL4A regulates amyloid β production by targeting BRI2 and BRI3 for degradation. AD is a progressive neurodegenerative disease caused by accumulations of Aβ peptides.	PMID: 32160551	B
BIOGRID_INTERACTION~3069~high density lipoprotein binding protein(HDLBP),	Brain_Nucleus_accumbens_basal_ganglia	Has not been reported so far.	.	.
BIOGRID_INTERACTION~3077563~regulatory protein IE2(UL122),	Brain_Frontal_Cortex_BA9	Has not been reported so far.	.	.
BIOGRID_INTERACTION~3091~hypoxia inducible factor 1 subunit alpha(HIF1A),	Brain_Cortex; Brain_Substantia_nigra	There is limited evidence of a direct relationship between AD and hypoxia inducible factor 1 subunit alpha (HIF1A). In fibroblasts that lack Psen1 induction of HIF-1α was impaired in response to the hypoxia mimetic cobalt chloride.Mutations in presenilin-1 cause familial AD.	PMID: 20863403	B
BIOGRID_INTERACTION~3172~hepatocyte nuclear factor 4 alpha(HNF4A),	Brain_Nucleus_accumbens_basal_ganglia	Has not been reported so far.	.	.
BIOGRID_INTERACTION~32~acetyl-CoA carboxylase beta(ACACB),	Brain_Cerebellum	ACACB was upregulated and identified as hub genes in AD prognosis.	PMID: 31984950	A
BIOGRID_INTERACTION~3216~homeobox B6(HOXB6),	Brain_Hippocampus	Studies observed hypermethylation of HOXB6 in AD, which was validated via pyrosequencing.	PMID: 31217032, PMID: 32745807	B
BIOGRID_INTERACTION~3222~homeobox C5(HOXC5),	Brain_Cerebellum	Has not been reported so far.	.	.
BIOGRID_INTERACTION~326618~tropomyosin 4(Tpm4),	Brain_Amygdala	Intermittent fasting could increase Tpm4 and resulted in a serum proteome protective against AD.	PMID: 31927066	B
BIOGRID_INTERACTION~331~X-linked inhibitor of apoptosis(XIAP),	Brain_Cortex; Brain_Spinal_cord_cervical_c-1	XIAP is involved in the regulation of caspase activation in neurodegenerative disorders, including AD, through S-nitrosylation of its RING domain, forming SNO-XIAP, which inhibits its E3 ligase and antiapoptotic activities, leading to neuronal damage.	PMID: 20670888	A
BIOGRID_INTERACTION~3340~N-deacetylase and N-sulfotransferase 1(NDST1),	Brain_Frontal_Cortex_BA9	Has not been reported so far.	.	.
BIOGRID_INTERACTION~337978~keratin associated protein 21-2(KRTAP21-2),	Brain_Anterior_cingulate_cortex_BA24	Has not been reported so far.	.	.
BIOGRID_INTERACTION~338322~NLR family pyrin domain containing 10(NLRP10),	Brain_Cerebellum	Glial Uptake of Amyloid Beta induces NLRP3 inflammasome formation via cathepsin-dependent degradation of NLRP10, which may cause AD.	PMID: 24197756	B
BIOGRID_INTERACTION~338879~ribonuclease A family member 10 (inactive)(RNASE10),	Brain_Cerebellum	Has not been reported so far.	.	.
BIOGRID_INTERACTION~339005~WHAMM pseudogene 3(WHAMMP3),	Brain_Cerebellum	Has not been reported so far.	.	.
BIOGRID_INTERACTION~339287~MSL complex subunit 1(MSL1),	Brain_Hypothalamus; Brain_Putamen_basal_ganglia	Has not been reported so far.	.	.
BIOGRID_INTERACTION~339906~serine protease 42, pseudogene(PRSS42P),	Brain_Hippocampus; Brain_Hypothalamus; Brain_Spinal_cord_cervical_c-1	Has not been reported so far.	.	.
BIOGRID_INTERACTION~340385~zinc finger protein 517(ZNF517),	Brain_Nucleus_accumbens_basal_ganglia	There is limited evidence of a direct relationship between AD and ZNF517. The Aβ deposition can increase the incidence of micronucleus (MN) following the onset of AD. As a DNA repair factor, Zinc-finger protein are highly enriched in MN to reduce genomic instability that leads to MN formation.	PMID: 37290288	B
BIOGRID_INTERACTION~340706~von Willebrand factor A domain containing 2(VWA2),	Brain_Cerebellum	Homozygous and compound heterozygous VWA2 mutations might contribute to sporadic AD by mimicking autosomal recessive inheritance and increasing the risk for AD.	PMID: 33023779	A
BIOGRID_INTERACTION~342897~NCCRP1, F-box associated domain containing(NCCRP1),	Brain_Hypothalamus	Has not been reported so far.	.	.
BIOGRID_INTERACTION~345275~hydroxysteroid 17-beta dehydrogenase 13(HSD17B13),	Brain_Putamen_basal_ganglia	Has not been reported so far.	.	.
BIOGRID_INTERACTION~347487~chromosome X open reading frame 66(CXorf66),	Brain_Caudate_basal_ganglia	Has not been reported so far.	.	.
BIOGRID_INTERACTION~3483~insulin like growth factor binding protein acid labile subunit(IGFALS),	Brain_Cerebellum	Has not been reported so far.	.	.
BIOGRID_INTERACTION~3501~immunoglobulin heavy constant gamma 2 (G2m marker)(IGHG2),	Brain_Substantia_nigra	Proteomic analysis revealed altered levels of IgG subclasses, including IGHG2, in different stages of AD, with significant elevation of IGHG2 in advanced AD stages (V and VI) compared to normal.	PMID: 35484384	A
BIOGRID_INTERACTION~3508~immunoglobulin mu DNA binding protein 2(IGHMBP2),	Brain_Spinal_cord_cervical_c-1	Has not been reported so far.	.	.
BIOGRID_INTERACTION~3547~immunoglobulin superfamily member 1(IGSF1),	Brain_Cortex	Has not been reported so far.	.	.
BIOGRID_INTERACTION~3561~interleukin 2 receptor subunit gamma(IL2RG),	Brain_Frontal_Cortex_BA9	Lysosome-associated genes ATP6V1E1 and immune response-related genes (IL2RG, OSM, EVI2B TNFRSF1A, CXCR4, STAT5A) were significantly correlated with Aβ or Tau pathology, which may be candidate targets for AD treatment.	PMID: 37334737	A
BIOGRID_INTERACTION~3604~TNF receptor superfamily member 9(TNFRSF9),	Brain_Cortex	Has not been reported so far.	.	.
BIOGRID_INTERACTION~3608~makorin ring finger protein 1(MKRN1),	Brain_Hypothalamus	Has not been reported so far.	.	.
BIOGRID_INTERACTION~3636~inositol polyphosphate phosphatase like 1(INPPL1),	Brain_Amygdala	INPPL1 SNPs with AD, thus strength-ening the hypothesis of a close relationship among AD, metabolic syndrome, and diabetes.	PMID: 22533436	B
BIOGRID_INTERACTION~364~aquaporin 7(AQP7),	Brain_Substantia_nigra	Has not been reported so far.	.	.
BIOGRID_INTERACTION~3670~ISL LIM homeobox 1(ISL1),	Brain_Spinal_cord_cervical_c-1	Has not been reported so far.	.	.
BIOGRID_INTERACTION~3688~integrin subunit beta 1(ITGB1),	Brain_Cortex	The relationship between ITGB1 and AD involves the impaired phagocytosis of Aβ(1-42) fibrils in microglial cells, which is mediated through an inflammation and oxidative stress mechanism. Additionally, oAβ(1-42) stimulation reduces the mRNA expression of Itgb1 in microglial cells, and the inflammatory and oxidative milieu further downregulates fAβ(1-42)-induced mRNA over-expression of Itgb1 recep…	PMID: 21718498	A
BIOGRID_INTERACTION~3726~JunB proto-oncogene, AP-1 transcription factor subunit(JUNB),	Brain_Caudate_basal_ganglia	There was relative downregulation of expression in transcription in 7 of 19 measured inflammatory genes (FOS, PTGS2, IL8, FOS, Il1b, JUNB, and JUN) in AD participants after receiving senolytic treatment (baseline vs. post-treatment). This profile may be a useful biomarker for prediction of disease severity or risk of dementia due to chronic stress.	https://doi.org/10.1017/cts.2023.137	A
BIOGRID_INTERACTION~3739~potassium voltage-gated channel subfamily A member 4(KCNA4),	Brain_Cortex	There is limited evidence of a direct relationship between AD and KCNA4. KCNA4 is a gene that encodes for a specific potassium channel subunit. Potassium channels contribute on the special mechanism of AD pathophysiology.	PMID: 8367484	B
BIOGRID_INTERACTION~374868~ATPase phospholipid transporting 9B (putative)(ATP9B),	Brain_Amygdala	ATP9B is a class 2 P4-ATPase. Alterations in the functionality of this family of flippases have been associated with AD.	PMID: 26625115	B
BIOGRID_INTERACTION~374877~testis expressed 45(TEX45),	Brain_Spinal_cord_cervical_c-1	Has not been reported so far.	.	.
BIOGRID_INTERACTION~374907~UDP-GlcNAc:betaGal beta-1,3-N-acetylglucosaminyltransferase 8(B3GNT8),	Brain_Nucleus_accumbens_basal_ganglia	Has not been reported so far.	.	.
BIOGRID_INTERACTION~375~ADP ribosylation factor 1(ARF1),	Brain_Caudate_basal_ganglia	ADP-Ribosylation Factor 1 (ARF1) may contribute to the effects of coconut oil on APP expression and secretion of Aβ, which may cause AD.	PMID: 30287345	B
BIOGRID_INTERACTION~3764~potassium inwardly rectifying channel subfamily J member 8(KCNJ8),	Brain_Cortex	KCNJ8 correlate with cortical amyloid deposition, which may cause AD.	PMID: 34602488	B
BIOGRID_INTERACTION~3790~potassium voltage-gated channel modifier subfamily S member 3(KCNS3),	Brain_Caudate_basal_ganglia; Brain_Nucleus_accumbens_basal_ganglia	There is limited evidence of a direct relationship between AD and KCNS3. KCNS3 is a gene that encodes for a specific potassium channel subunit. Potassium channels contribute on the special mechanism of AD pathophysiology.	PMID: 8367484	B
BIOGRID_INTERACTION~382236~bromodomain and WD repeat domain containing 3(Brwd3),	Brain_Hypothalamus	Has not been reported so far.	.	.
BIOGRID_INTERACTION~387~CREB binding protein(CREBBP),	Brain_Substantia_nigra	Bromo, HAT and polyglutamine (BHQ) domain of CREB Binding Protein (CBP) is responsible for its neuroprotective function. These studies may have significant bearing on our understanding of genetic basis of AD.	PMID: 26367392	B
BIOGRID_INTERACTION~388697~hornerin(HRNR),	Brain_Hypothalamus	Has not been reported so far.	.	.
BIOGRID_INTERACTION~3887~keratin 81(KRT81),	Brain_Cerebellar_Hemisphere; Brain_Cerebellum	Has not been reported so far.	.	.
BIOGRID_INTERACTION~388951~TSPY like 6(TSPYL6),	Brain_Hypothalamus	Has not been reported so far.	.	.
BIOGRID_INTERACTION~3978~DNA ligase 1(LIG1),	Brain_Nucleus_accumbens_basal_ganglia	Association between Single-Nucleotide Polymorphisms of the LIG1 may have a significant effect on the AD risk.	PMID: 27010693	B
BIOGRID_INTERACTION~398110~chromobox 2 L homeolog(cbx2.L),	Brain_Putamen_basal_ganglia	Has not been reported so far.	.	.
BIOGRID_INTERACTION~399174~enhancer of zeste 2 polycomb repressive complex 2 subunit L homeolog(ezh2.L),	Brain_Cortex	Has not been reported so far.	.	.
BIOGRID_INTERACTION~399693~coiled-coil domain containing 187(CCDC187),	Brain_Cerebellar_Hemisphere	There is limited evidence of a direct relationship between AD and CCDC187. CCDC187 is predicted to enable microtubule binding activity and involved in microtubule anchoring. The relationship between AD and microtubule binding activity is significant and plays a crucial role in the pathophysiology of AD.	PMID: 19815707	B
BIOGRID_INTERACTION~4004~LIM domain only 1(LMO1),	Brain_Nucleus_accumbens_basal_ganglia	Has not been reported so far.	.	.
BIOGRID_INTERACTION~400966~RANBP2 like and GRIP domain containing 1(RGPD1),	Pituitary	There is limited evidence of a direct relationship between AD and RGPD1. RGPD1 is predicted to contribute to GTPase activator activity. Some GTPases such as Rab GTPases have been found to be associated with AD.	PMID: 30261139	B
BIOGRID_INTERACTION~4017~lysyl oxidase like 2(LOXL2),	Brain_Substantia_nigra	Targeting lysyl-oxidase (LOX) may facilitate intramural periarterial drainage for the treatment of AD.	PMID: 37457664	B
BIOGRID_INTERACTION~4036~LDL receptor related protein 2(LRP2),	Brain_Cerebellum	MicroRNA-146a represses LRP2 (a member of the LDLR family that is known to play a protective role in AD) translation and leads to cell apoptosis in AD.	PMID: 27241555	A
BIOGRID_INTERACTION~404785~POTE ankyrin domain family member G(POTEG),	Brain_Cerebellum	Has not been reported so far.	.	.
BIOGRID_INTERACTION~408187~serine peptidase inhibitor Kazal type 14 (putative)(SPINK14),	Brain_Nucleus_accumbens_basal_ganglia	Has not been reported so far.	.	.
BIOGRID_INTERACTION~4090~SMAD family member 5(SMAD5),	Brain_Cerebellum	It has been reported that miR-106b modulates cancer stem cell characteristics through TGF-β/Smad signaling in CD44-positive gastric cancer cells and aberrantly expressed in a double transgenic mouse model for AD targets TGF-β type II receptor. Data showed that miR-106b-5p and miR-17-5p are novel Smad5 regulators.	PMID: 27426726	B
BIOGRID_INTERACTION~4174~minichromosome maintenance complex component 5(MCM5),	Brain_Spinal_cord_cervical_c-1	Has not been reported so far.	.	.
BIOGRID_INTERACTION~4221~menin 1(MEN1),	Brain_Nucleus_accumbens_basal_ganglia	Nicotinic cholinergic specific subunit α7 nAChRs are known to be perturbed in AD hippocampal pathology. The learning and memory impaired in α7 nAChR knockdown mice are rescued by menin overexpression specific to the CA1 region of the mouse hippocampus. Results indicate a menin-dependent regulation of α7 nAChR expression and clustering, which might play a role in α7 nAChRs-related NDD pathophysiol…	PMID: 34943798	A
BIOGRID_INTERACTION~4361~MRE11 homolog, double strand break repair nuclease(MRE11),	Brain_Cerebellum	The loss of the Mre11 complex may be associated with the pathogenesis of AD.	PMID: 15337312	A
BIOGRID_INTERACTION~4363~ATP binding cassette subfamily C member 1(ABCC1),	Brain_Cerebellum	Has not been reported so far.	.	.
BIOGRID_INTERACTION~441381~leucine rich repeat containing 24(LRRC24),	Brain_Frontal_Cortex_BA9	Has not been reported so far.	.	.
BIOGRID_INTERACTION~442247~ret finger protein like 4B(RFPL4B),	Brain_Substantia_nigra	Has not been reported so far.	.	.
BIOGRID_INTERACTION~445582~POTE ankyrin domain family member E(POTEE),	Brain_Caudate_basal_ganglia; Pituitary	Has not been reported so far.	.	.
BIOGRID_INTERACTION~4620~myosin heavy chain 2(MYH2),	Brain_Caudate_basal_ganglia	Has not been reported so far.	.	.
BIOGRID_INTERACTION~463~zinc finger homeobox 3(ZFHX3),	Brain_Substantia_nigra	There is limited evidence of a direct relationship between AD and ZFHX3. Novel potential signals in the zinc finger homeobox 3 (ZFHX3) for CSF-Aβ38 and CSF-Aβ40 levels was detected in AD.	PMID: 33223526	B
BIOGRID_INTERACTION~4688~neutrophil cytosolic factor 2(NCF2),	Brain_Frontal_Cortex_BA9	Has not been reported so far.	.	.
BIOGRID_INTERACTION~476~ATPase Na+/K+ transporting subunit alpha 1(ATP1A1),	Brain_Hypothalamus	Na, K-ATPase involvement in signaling pathways, enzyme changes in diverse neurological diseases as well as during aging, like AD.	PMID: 25018677	B
BIOGRID_INTERACTION~492~ATPase plasma membrane Ca2+ transporting 3(ATP2B3),	Brain_Nucleus_accumbens_basal_ganglia	Has not been reported so far.	.	.
BIOGRID_INTERACTION~4927~nucleoporin 88(NUP88),	Brain_Substantia_nigra	Nuclear pore complex proteins in AD includes NUP88.	PMID: 16410748	B
BIOGRID_INTERACTION~50~glutathione S-transferase pi 1(GSTP1),	Brain_Cortex	The M2 module was also highly enriched with proteins involved in the unsaturated fatty acid metabolic process (ACAA1, ACOX1, EPHX2, HSD17B4, LTA4H, PTGDS, PTGR1, PTGR2, GSTM2, GSTM3, GSTP1, and MIF), highlighting a link between dysregulated unsaturated fatty acid metabolism and AD pathophysiology.	PMID: 29490708	A
BIOGRID_INTERACTION~5047~progestagen associated endometrial protein(PAEP),	Brain_Frontal_Cortex_BA9	Has not been reported so far.	.	.
BIOGRID_INTERACTION~50650~Rho guanine nucleotide exchange factor 3(ARHGEF3),	Brain_Spinal_cord_cervical_c-1	Has not been reported so far.	.	.
BIOGRID_INTERACTION~50717~DDB1 and CUL4 associated factor 8(DCAF8),	Brain_Putamen_basal_ganglia	Has not been reported so far.	.	.
BIOGRID_INTERACTION~50943~forkhead box P3(FOXP3),	Brain_Spinal_cord_cervical_c-1	Similarly, we found that depletion of Foxp3-expressing cells in 5xFAD, a mouse model of AD, exhibits elevated activated caspase-1 and promotion of IL-1β secretion and increased the level of amyloid-beta (Aβ)1-42 and Aβ plaque burden in the hippocampal formation that coincided with an acceleration of cognitive decline at a presymptomatic age in the 5xFAD mice.	PMID: 37614669	A
BIOGRID_INTERACTION~51008~activating signal cointegrator 1 complex subunit 1(ASCC1),	Brain_Cerebellum	Has not been reported so far.	.	.
BIOGRID_INTERACTION~51018~ribosomal RNA processing 15 homolog(RRP15),	Brain_Hypothalamus	Has not been reported so far.	.	.
BIOGRID_INTERACTION~51027~bolA family member 1(BOLA1),	Brain_Nucleus_accumbens_basal_ganglia	Has not been reported so far.	.	.
BIOGRID_INTERACTION~51053~geminin DNA replication inhibitor(GMNN),	Brain_Caudate_basal_ganglia	Has not been reported so far.	.	.
BIOGRID_INTERACTION~51096~UTP18 small subunit processome component(UTP18),	Brain_Hypothalamus	Has not been reported so far.	.	.
BIOGRID_INTERACTION~51102~mitochondrial trans-2-enoyl-CoA reductase(MECR),	Brain_Caudate_basal_ganglia	There is limited evidence of a direct relationship between AD and MECR. MECR is a gene that codes for an enzyme involved in fatty acid metabolism, specifically the reduction of trans-2-enoyl-CoA to acyl-CoA. Study suggest that unsaturated fatty acid metabolism is significantly dysregulated in the brains of patients with varying degrees of Alzheimer pathology.	PMID: 28323825	B
BIOGRID_INTERACTION~51117~coenzyme Q4(COQ4),	Brain_Cerebellum	Has not been reported so far.	.	.
BIOGRID_INTERACTION~51128~secretion associated Ras related GTPase 1B(SAR1B),	Brain_Putamen_basal_ganglia	SAR1B polymorphisms were associated with AD risk; results were not significant after correction for multiple tests. Simultaneous screening using SAR1B rs11948613 and ApoE ε4 status offered a better sensitivity for AD screening. Members of the small GTPases are involved in AD pathogenesis. Members of the small GTPases are involved in AD pathogenesis.	PMID: 20382260， PMID: 25703997	B
BIOGRID_INTERACTION~51226~COPI coat complex subunit zeta 2(COPZ2),	Brain_Caudate_basal_ganglia	Biochemically and in cells that coat protein complex I (COPI)-dependent trafficking, an early Golgi-to-endoplasmic reticulum trafficking step, modifies amyloid precursor protein subcellular localization and cell-surface expression, which may cause AD.	PMID: 27114526	B
BIOGRID_INTERACTION~51239~ankyrin repeat domain 39(ANKRD39),	Brain_Frontal_Cortex_BA9	Has not been reported so far.	.	.
BIOGRID_INTERACTION~51282~SCAN domain containing 1(SCAND1),	Brain_Cortex	Has not been reported so far.	.	.
BIOGRID_INTERACTION~51333~zinc finger protein 771(ZNF771),	Brain_Substantia_nigra	There is limited evidence of a direct relationship between AD and ZNF771. The Aβ deposition can increase the incidence of micronucleus (MN) following the onset of AD. As a DNA repair factor, Zinc-finger protein are highly enriched in MN to reduce genomic instability that leads to MN formation.	PMID: 37290288	B
BIOGRID_INTERACTION~51388~nucleolar pre-rRNA processing protein NIP7(NIP7),	Brain_Spinal_cord_cervical_c-1	Has not been reported so far.	.	.
BIOGRID_INTERACTION~51503~CWC15 spliceosome associated protein homolog(CWC15),	Brain_Substantia_nigra	Has not been reported so far.	.	.
BIOGRID_INTERACTION~51631~LUC7 like 2, pre-mRNA splicing factor(LUC7L2),	Brain_Amygdala	Has not been reported so far.	.	.
BIOGRID_INTERACTION~5187~period circadian regulator 1(PER1),	Brain_Nucleus_accumbens_basal_ganglia	Has not been reported so far.	.	.
BIOGRID_INTERACTION~5203~prefoldin subunit 4(PFDN4),	Brain_Nucleus_accumbens_basal_ganglia	Has not been reported so far.	.	.
BIOGRID_INTERACTION~5218~cyclin dependent kinase 14(CDK14),	Brain_Cortex	Has not been reported so far.	.	.
BIOGRID_INTERACTION~5272~serpin family B member 9(SERPINB9),	Brain_Anterior_cingulate_cortex_BA24	Serpins are found within the fibrillary amyloid plaques of brains from patients with Alzheimer's amyloid-beta peptide.	PMID: 11435447	B
BIOGRID_INTERACTION~5319~phospholipase A2 group IB(PLA2G1B),	Brain_Hypothalamus	Has not been reported so far.	.	.
BIOGRID_INTERACTION~5328~plasminogen activator, urokinase(PLAU),	Brain_Substantia_nigra	PLAU encodes the urokinase-type plasmin activator (uPA), a serine protease, and uPA was found to inhibit Aβ-mediated neurotoxicity and fibrillogenesis via activation of plasmin, a serine protease capable of degrading aggregated and soluble forms of Aβ proteins.	PMID: 10818128, PMID: 12271474	A
BIOGRID_INTERACTION~5366~phorbol-12-myristate-13-acetate-induced protein 1(PMAIP1),	Brain_Substantia_nigra	Has not been reported so far.	.	.
BIOGRID_INTERACTION~5393~exosome component 9(EXOSC9),	Brain_Cortex	Has not been reported so far.	.	.
BIOGRID_INTERACTION~54065~small integral membrane protein 11(SMIM11),	Brain_Cerebellum	Has not been reported so far.	.	.
BIOGRID_INTERACTION~5411~pinin, desmosome associated protein(PNN),	Brain_Anterior_cingulate_cortex_BA24	Has not been reported so far.	.	.
BIOGRID_INTERACTION~5412~ubiquitin like 3(UBL3),	Brain_Cerebellum	Has not been reported so far.	.	.
BIOGRID_INTERACTION~5413~septin 5(SEPTIN5),	Pituitary	SEPTIN5 and its S327 phosphorylation status play a pivotal role in several cellular processes relevant for AD.	PMID: 34954322	B
BIOGRID_INTERACTION~54467~ankyrin repeat and IBR domain containing 1(ANKIB1),	Brain_Anterior_cingulate_cortex_BA24	Has not been reported so far.	.	.
BIOGRID_INTERACTION~54541~DNA damage inducible transcript 4(DDIT4),	Pituitary	In the context of AD, the coding gene for RTP801, DDIT4, is responsive to Aβ and modulates its cytotoxicity in vitro.	PMID: 34131105	A
BIOGRID_INTERACTION~54682~MANSC domain containing 1(MANSC1),	Brain_Amygdala	Has not been reported so far.	.	.
BIOGRID_INTERACTION~5470~protein phosphatase with EF-hand domain 2(PPEF2),	Brain_Cerebellar_Hemisphere	Has not been reported so far.	.	.
BIOGRID_INTERACTION~5473~pro-platelet basic protein(PPBP),	Brain_Hypothalamus	Has not been reported so far.	.	.
BIOGRID_INTERACTION~54799~mbt domain containing 1(MBTD1),	Brain_Frontal_Cortex_BA9	Has not been reported so far.	.	.
BIOGRID_INTERACTION~54806~Abelson helper integration site 1(AHI1),	Brain_Cerebellum	Expression of AHI1 rescues amyloidogenic pathology in AD model cells.	PMID: 31062249	A
BIOGRID_INTERACTION~54838~WW domain binding protein 1 like(WBP1L),	Brain_Nucleus_accumbens_basal_ganglia	Has not been reported so far.	.	.
BIOGRID_INTERACTION~54857~glycerophosphodiester phosphodiesterase domain containing 2(GDPD2),	Brain_Hypothalamus	GDPD2 was dyregulated in AD and showed correlations with clinical features of AD (positively related to mean plaque density, clinical dementia rating and Braak AD-staging score).	PMID: 37558676	A
BIOGRID_INTERACTION~54910~semaphorin 4C(SEMA4C),	Brain_Cortex	Has not been reported so far.	.	.
BIOGRID_INTERACTION~54928~3'(2'), 5'-bisphosphate nucleotidase 2(BPNT2),	Brain_Cerebellum	Has not been reported so far.	.	.
BIOGRID_INTERACTION~54951~COMM domain containing 8(COMMD8),	Brain_Nucleus_accumbens_basal_ganglia	Has not been reported so far.	.	.
BIOGRID_INTERACTION~54979~phospholipase A and acyltransferase 2(PLAAT2),	Brain_Frontal_Cortex_BA9	Has not been reported so far.	.	.
BIOGRID_INTERACTION~55004~late endosomal/lysosomal adaptor, MAPK and MTOR activator 1(LAMTOR1),	Brain_Cerebellar_Hemisphere	Has not been reported so far.	.	.
BIOGRID_INTERACTION~5501~protein phosphatase 1 catalytic subunit gamma(PPP1CC),	Brain_Frontal_Cortex_BA9	Increased Aβ production and/or aggregation may lead to abnormal PP1 activity and likely contribute to the progressive neuropsychiatric AD condition.	PMID: 19028567	B
BIOGRID_INTERACTION~55016~membrane associated ring-CH-type finger 1(MARCHF1),	Brain_Hypothalamus	Study tested the genotype-related mechanisms generating race-dependent disparity in AD risk. The MARCHF1 (regulator of glucose-tolerance and lipid storage) is one of the genes that had the strongest effects on racial disparities.	https://doi.org/10.1093/geroni/igac059.2210	A
BIOGRID_INTERACTION~55031~ubiquitin specific peptidase 47(USP47),	Brain_Nucleus_accumbens_basal_ganglia	Has not been reported so far.	.	.
BIOGRID_INTERACTION~55211~developmental pluripotency associated 4(DPPA4),	Brain_Caudate_basal_ganglia; Brain_Nucleus_accumbens_basal_ganglia	Has not been reported so far.	.	.
BIOGRID_INTERACTION~55308~DEAD-box helicase 19A(DDX19A),	Brain_Caudate_basal_ganglia	DDX19A was among the AD-associated genes proved by imaging-wide association study (IWAS) and transcriptome-wide association study (TWAS).	PMID: 28736311	A
BIOGRID_INTERACTION~55322~chromosome 5 open reading frame 22(C5orf22),	Brain_Cerebellum	Has not been reported so far.	.	.
BIOGRID_INTERACTION~55363~hemogen(HEMGN),	Brain_Hippocampus	Has not been reported so far.	.	.
BIOGRID_INTERACTION~55599~RNA binding region (RNP1, RRM) containing 3(RNPC3),	Brain_Hypothalamus	Has not been reported so far.	.	.
BIOGRID_INTERACTION~55601~DExD/H-box helicase 60(DDX60),	Brain_Cerebellum	Has not been reported so far.	.	.
BIOGRID_INTERACTION~55613~myotubularin related protein 8(MTMR8),	Brain_Amygdala	Has not been reported so far.	.	.
BIOGRID_INTERACTION~5582~protein kinase C gamma(PRKCG),	Brain_Cerebellum	Has not been reported so far.	.	.
BIOGRID_INTERACTION~55872~PDZ binding kinase(PBK),	Brain_Hypothalamus	Has not been reported so far.	.	.
BIOGRID_INTERACTION~55898~unc-45 myosin chaperone A(UNC45A),	Brain_Hypothalamus	Has not been reported so far.	.	.
BIOGRID_INTERACTION~55920~regulator of chromosome condensation 2(RCC2),	Brain_Amygdala	Has not been reported so far.	.	.
BIOGRID_INTERACTION~56097~protocadherin gamma subfamily C, 5(PCDHGC5),	Brain_Nucleus_accumbens_basal_ganglia	It has been suggested that PCDHGC5 plays a role in GABAergic synapse formation or GABA-A receptor clustering. GABAergic dysfunction in excitatory and inhibitory (E/I) imbalance drives the pathogenesis of AD.	PMID: 32049967, PMID: 32543726	B
BIOGRID_INTERACTION~56157~testis expressed 13A(TEX13A),	Brain_Cortex	Has not been reported so far.	.	.
BIOGRID_INTERACTION~56159~testis expressed 11(TEX11),	Brain_Caudate_basal_ganglia	Has not been reported so far.	.	.
BIOGRID_INTERACTION~56200~DExD box helicase 21(Ddx21),	Brain_Cerebellar_Hemisphere	Has not been reported so far.	.	.
BIOGRID_INTERACTION~5649~reelin(RELN),	Brain_Spinal_cord_cervical_c-1	Several studies now implicate the pathological involvement of Reln gene or its protein product in six neuropsychiatric disorders, namely, schizophrenia, autism, bipolar disorder, major depression, lissencephaly and AD.	PMID: 15583703	A
BIOGRID_INTERACTION~5690~proteasome 20S subunit beta 2(PSMB2),	Pituitary	Has not been reported so far.	.	.
BIOGRID_INTERACTION~56926~nicalin(NCLN),	Brain_Cortex	Has not been reported so far.	.	.
BIOGRID_INTERACTION~57082~kinetochore scaffold 1(KNL1),	Brain_Substantia_nigra	Has not been reported so far.	.	.
BIOGRID_INTERACTION~57558~ubiquitin specific peptidase 35(USP35),	Brain_Amygdala	Has not been reported so far.	.	.
BIOGRID_INTERACTION~57573~zinc finger protein 471(ZNF471),	Brain_Hypothalamus	There is limited evidence of a direct relationship between AD and ZNF471. The Aβ deposition can increase the incidence of micronucleus (MN) following the onset of AD. As a DNA repair factor, Zinc-finger protein are highly enriched in MN to reduce genomic instability that leads to MN formation.	PMID: 37290288	B
BIOGRID_INTERACTION~57592~zinc finger protein 687(ZNF687),	Brain_Cerebellum	There is limited evidence of a direct relationship between AD and ZNF687. The Aβ deposition can increase the incidence of micronucleus (MN) following the onset of AD. As a DNA repair factor, Zinc-finger protein are highly enriched in MN to reduce genomic instability that leads to MN formation.	PMID: 37290288	B
BIOGRID_INTERACTION~57623~zinc finger and AT-hook domain containing(ZFAT),	Brain_Caudate_basal_ganglia	There is limited evidence of a direct relationship between AD and ZFAT. The Aβ deposition can increase the incidence of micronucleus (MN) following the onset of AD. As a DNA repair factor, Zinc-finger protein are highly enriched in MN to reduce genomic instability that leads to MN formation.	PMID: 37290288	B
BIOGRID_INTERACTION~57678~glycerol-3-phosphate acyltransferase, mitochondrial(GPAM),	Brain_Substantia_nigra	There is limited evidence of a direct relationship between AD and GPAM. GPAM is a gene that codes for an enzyme involved in lipid metabolism, specifically catalyzing the formation of lysophosphatidic acid (LPA) from glycerol-3-phosphate and acyl-CoA. The neurite retraction induced by lysophosphatidic acid increases AD-like Tau phosphorylation.	PMID: 10601262	B
BIOGRID_INTERACTION~57786~RB associated KRAB zinc finger(RBAK),	Brain_Caudate_basal_ganglia	There is limited evidence of a direct relationship between AD and RBAK. The Aβ deposition can increase the incidence of micronucleus (MN) following the onset of AD. As a DNA repair factor, Zinc-finger protein are highly enriched in MN to reduce genomic instability that leads to MN formation.	PMID: 37290288	B
BIOGRID_INTERACTION~5786~protein tyrosine phosphatase receptor type A(PTPRA),	Brain_Cortex	Has not been reported so far.	.	.
BIOGRID_INTERACTION~5832~cullin associated and neddylation dissociated 1(CAND1),	Brain_Nucleus_accumbens_basal_ganglia	Has not been reported so far.	.	.
BIOGRID_INTERACTION~58506~SR-related CTD associated factor 1(SCAF1),	Brain_Hypothalamus	Has not been reported so far.	.	.
BIOGRID_INTERACTION~5932~RB binding protein 8, endonuclease(RBBP8),	Brain_Substantia_nigra	Has not been reported so far.	.	.
BIOGRID_INTERACTION~59350~relaxin family peptide receptor 1(RXFP1),	Brain_Cortex	Alterations of RXFP1 and RXFP3 may be neurochemical markers of depression in AD.	PMID: 26542729	A
BIOGRID_INTERACTION~6188~ribosomal protein S3(RPS3),	Brain_Frontal_Cortex_BA9	Of the 29 ribosomal proteins that were quantified, 28 (RPLP0, RPL4, RPL6, RPL7A, RPL8, RPL10A, RPL11, RPL12, RPL14, RPL15, RPL18, RPL23, RPL27, RPL27A, RPL31, RPL35A, RPS2, RPS3, RPS3A, RPS4X, RPS7, RPS8, RPS14, RPS16, RPS20, RPS24, RPS25, and RPSA) were significantly upregulated in AD patients.	PMID: 35766008	A
BIOGRID_INTERACTION~6256~retinoid X receptor alpha(RXRA),	Brain_Nucleus_accumbens_basal_ganglia	Rxra nitro-ligand Z-10 and Its optimized derivative Z-36 reduce β-Amyloid plaques in AD mouse model.	PMID: 29995422	A
BIOGRID_INTERACTION~6280~S100 calcium binding protein A9(S100A9),	Brain_Hippocampus	MRP14 (S100A9) protein interacts with Alzheimer beta-amyloid peptide and induces its fibrillization.	PMID: 22457725	A
BIOGRID_INTERACTION~6284~S100 calcium binding protein A13(S100A13),	Brain_Nucleus_accumbens_basal_ganglia	Has not been reported so far.	.	.
BIOGRID_INTERACTION~6318~serpin family B member 4(SERPINB4),	Brain_Hypothalamus	Has not been reported so far.	.	.
BIOGRID_INTERACTION~63894~VPS33B interacting protein, apical-basolateral polarity regulator, spe-39 homolog(VIPAS39),	Brain_Caudate_basal_ganglia	Has not been reported so far.	.	.
BIOGRID_INTERACTION~64108~receptor transporter protein 4(RTP4),	Brain_Cerebellum	Has not been reported so far.	.	.
BIOGRID_INTERACTION~64135~interferon induced with helicase C domain 1(IFIH1),	Brain_Cerebellum	Has not been reported so far.	.	.
BIOGRID_INTERACTION~64215~DnaJ heat shock protein family (Hsp40) member C1(DNAJC1),	Brain_Cortex; Brain_Nucleus_accumbens_basal_ganglia	Has not been reported so far.	.	.
BIOGRID_INTERACTION~64223~MTOR associated protein, LST8 homolog(MLST8),	Brain_Caudate_basal_ganglia	Has not been reported so far.	.	.
BIOGRID_INTERACTION~6430~serine and arginine rich splicing factor 5(SRSF5),	Brain_Cortex	Has not been reported so far.	.	.
BIOGRID_INTERACTION~644~biliverdin reductase A(BLVRA),	Brain_Cerebellum; Brain_Substantia_nigra	Has not been reported so far.	.	.
BIOGRID_INTERACTION~64421~DNA cross-link repair 1C(DCLRE1C),	Brain_Nucleus_accumbens_basal_ganglia	Has not been reported so far.	.	.
BIOGRID_INTERACTION~6444~sarcoglycan delta(SGCD),	Brain_Caudate_basal_ganglia	Has not been reported so far.	.	.
BIOGRID_INTERACTION~6470~serine hydroxymethyltransferase 1(SHMT1),	Brain_Caudate_basal_ganglia	Study found overexpression of serine hydroxymethyltransferase 1 (SHMT1) in the hippocampus in AD.	PMID: 31978055	B
BIOGRID_INTERACTION~64755~RUS family member 1(RUSF1),	Brain_Nucleus_accumbens_basal_ganglia	Has not been reported so far.	.	.
BIOGRID_INTERACTION~64769~MYST/Esa1 associated factor 6(MEAF6),	Brain_Frontal_Cortex_BA9	Has not been reported so far.	.	.
BIOGRID_INTERACTION~64919~BAF chromatin remodeling complex subunit BCL11B(BCL11B),	Brain_Caudate_basal_ganglia	Has not been reported so far.	.	.
BIOGRID_INTERACTION~653240~keratin associated protein 4-11(KRTAP4-11),	Brain_Anterior_cingulate_cortex_BA24	Has not been reported so far.	.	.
BIOGRID_INTERACTION~653808~zymogen granule protein 16(ZG16),	Brain_Hypothalamus	Has not been reported so far.	.	.
BIOGRID_INTERACTION~657~KH RNA binding domain containing, signal transduction associated 1(KHDRBS1),	Brain_Caudate_basal_ganglia	Has not been reported so far.	.	.
BIOGRID_INTERACTION~6602~SWI/SNF related, matrix associated, actin dependent regulator of chromatin, subfamily d, member 1(SMARCD1),	Brain_Hypothalamus	Has not been reported so far.	.	.
BIOGRID_INTERACTION~6603~SWI/SNF related, matrix associated, actin dependent regulator of chromatin, subfamily d, member 2(SMARCD2),	Brain_Nucleus_accumbens_basal_ganglia	Has not been reported so far.	.	.
BIOGRID_INTERACTION~663~BCL2 interacting protein 2(BNIP2),	Brain_Nucleus_accumbens_basal_ganglia	BNIP2 Extra Long (BNIPXL) – have been shown to be a susceptibility gene for Alzheimer.	PMID: 21893162	B
BIOGRID_INTERACTION~66440~cell division cycle 26(Cdc26),	Brain_Nucleus_accumbens_basal_ganglia	Has not been reported so far.	.	.
BIOGRID_INTERACTION~6738~Ro60, Y RNA binding protein(RO60),	Brain_Frontal_Cortex_BA9	Has not been reported so far.	.	.
BIOGRID_INTERACTION~6827~SPT4 homolog, DSIF elongation factor subunit(SUPT4H1),	Brain_Hypothalamus	Has not been reported so far.	.	.
BIOGRID_INTERACTION~6838~surfeit 6(SURF6),	Brain_Cortex	Has not been reported so far.	.	.
BIOGRID_INTERACTION~6844~vesicle associated membrane protein 2(VAMP2),	Brain_Cortex	Has not been reported so far.	.	.
BIOGRID_INTERACTION~70~heterogeneous nuclear ribonucleoprotein M(HNRNPM),	Brain_Frontal_Cortex_BA9	Has not been reported so far.	.	.
BIOGRID_INTERACTION~7003~TEA domain transcription factor 1(TEAD1),	Brain_Amygdala	Mutations of the Hippo pathway and/or dysregulation of YAP/TAZ culminate in aberrant transcriptional activities of TEADs, which were considered as key contributing factors of AD.	PMID: 36063664	B
BIOGRID_INTERACTION~701~proteasome 26S subunit, ATPase 2(PSMC2),	Brain_Hypothalamus	Analyses revealed that largest module M1 positively correlated with AD phenotypes. The hub proteins in M1 linked to pathways that control protein homeostasis, including 11 proteasome complex components (PSMA2, PSMC1, PSMC2, PSMC4, PSMC6, PSMD1, PSMD12, PSMD13, PSMD14, RAD23A, and RAD23B) with 26S proteasome regulatory subunit PSMD1 as a top hub protein. The overrepresentation of the proteostasis …	PMID: 29490708	A
BIOGRID_INTERACTION~7012~telomerase RNA component(TERC),	Brain_Frontal_Cortex_BA9	Study conclude down-regulations in both hTERT and TERC gene expression in AD patients, which supports the hypothesis that the telomerase expression gene in the blood of AD patients can serve as a non-invasive, early, and novel diagnostic marker of AD.	PMID: 36905281	A
BIOGRID_INTERACTION~7015~telomerase reverse transcriptase(TERT),	Brain_Hypothalamus	Study conclude down-regulations in both hTERT and TERC gene expression in AD patients, which supports the hypothesis that the telomerase expression gene in the blood of AD patients can serve as a non-invasive, early, and novel diagnostic marker of AD.	PMID: 36905281	A
BIOGRID_INTERACTION~7016~testis associated actin remodelling kinase 1(TESK1),	Brain_Cerebellum	Has not been reported so far.	.	.
BIOGRID_INTERACTION~7083~thymidine kinase 1(TK1),	Brain_Putamen_basal_ganglia	Has not been reported so far.	.	.
BIOGRID_INTERACTION~71~nuclear protein 1, transcriptional regulator(NUPR1),	Brain_Cerebellar_Hemisphere	Has not been reported so far.	.	.
BIOGRID_INTERACTION~7100~toll like receptor 5(TLR5),	Brain_Cortex	TLRs are also found on neurons and oligodendrocytes, and emerging evidence has suggested involvement of these receptors in AD pathology.	PMID: 31396533	B
BIOGRID_INTERACTION~7108~transmembrane 7 superfamily member 2(TM7SF2),	Brain_Cerebellar_Hemisphere	Has not been reported so far.	.	.
BIOGRID_INTERACTION~71175~NIPBL cohesin loading factor(Nipbl),	Brain_Cerebellar_Hemisphere	NIPBL activates the expression of RNA-processing genes to promote RNA biogenesis. With the loss of NIPBL function, these genes are expressed at lower levels. Defects in RNA biogenesis, including lower levels of m6A modification, lead to the activation of PKR, triggering a stress response. Related cellular stress pathways have been shown to contribute to pathogenesis in AD.	PMID: 26725122	B
BIOGRID_INTERACTION~7132~TNF receptor superfamily member 1A(TNFRSF1A),	Brain_Cortex	Study indicated that DEGs including TNFRSF1A, YAP1, MAPK1 and GJA1 might play key roles in pathogenesis in AD. Genome-wide haplotype association study identify TNFRSF1A, CASP7, LRP1B, CDH1 and TG genes associated with AD in Caribbean Hispanic individuals.	PMID: 32019384, PMID: 26621834	A
BIOGRID_INTERACTION~7178~tumor protein, translationally-controlled 1(TPT1),	Brain_Nucleus_accumbens_basal_ganglia	Has not been reported so far.	.	.
BIOGRID_INTERACTION~718~proteasome 26S subunit, non-ATPase 12(PSMD12),	Brain_Spinal_cord_cervical_c-1	Analyses revealed that largest module M1 positively correlated with AD phenotypes. The hub proteins in M1 linked to pathways that control protein homeostasis, including 11 proteasome complex components (PSMA2, PSMC1, PSMC2, PSMC4, PSMC6, PSMD1, PSMD12, PSMD13, PSMD14, RAD23A, and RAD23B) with 26S proteasome regulatory subunit PSMD1 as a top hub protein. The overrepresentation of the proteostasis …	PMID: 29490708	A
BIOGRID_INTERACTION~72569~Bardet-Biedl syndrome 5 (human)(Bbs5),	Brain_Frontal_Cortex_BA9	Has not been reported so far.	.	.
BIOGRID_INTERACTION~7275~TUB bipartite transcription factor(TUB),	Brain_Nucleus_accumbens_basal_ganglia	Has not been reported so far.	.	.
BIOGRID_INTERACTION~729408~G antigen 2D(GAGE2D),	Brain_Caudate_basal_ganglia	Has not been reported so far.	.	.
BIOGRID_INTERACTION~7307~U2 small nuclear RNA auxiliary factor 1(U2AF1),	Brain_Hypothalamus	Has not been reported so far.	.	.
BIOGRID_INTERACTION~7341~ribosomal RNA processing 7 homolog A(RRP7A),	Pituitary	Has not been reported so far.	.	.
BIOGRID_INTERACTION~7376~nuclear receptor subfamily 1 group H member 2(NR1H2),	Brain_Hypothalamus	There in now an extensive body of evidence demonstrating the efficacy of NRs agonists in ameliorating AD-related pathology in animal models.	PMID: 21718217	B
BIOGRID_INTERACTION~7412~vascular cell adhesion molecule 1(VCAM1),	Brain_Amygdala	Endothelial dysfunction leads to worse cognitive performance in Alzheimer’s dementia (AD) and lead to activation of vascular cell adhesion molecule-1 (VCAM-1).	PMID: 26289958	B
BIOGRID_INTERACTION~7433~vasoactive intestinal peptide receptor 1(VIPR1),	Brain_Cortex	Has not been reported so far.	.	.
BIOGRID_INTERACTION~7436~very low density lipoprotein receptor(VLDLR),	Brain_Caudate_basal_ganglia	Has not been reported so far.	.	.
BIOGRID_INTERACTION~74370~regulatory associated protein of MTOR, complex 1(Rptor),	Brain_Cerebellar_Hemisphere	Has not been reported so far.	.	.
BIOGRID_INTERACTION~7516~X-ray repair cross complementing 2(XRCC2),	Brain_Substantia_nigra	Has not been reported so far.	.	.
BIOGRID_INTERACTION~7518~X-ray repair cross complementing 4(XRCC4),	Brain_Anterior_cingulate_cortex_BA24	Has not been reported so far.	.	.
BIOGRID_INTERACTION~7579~zinc finger and SCAN domain containing 20(ZSCAN20),	Brain_Substantia_nigra	There is limited evidence of a direct relationship between AD and ZSCAN20. The Aβ deposition can increase the incidence of micronucleus (MN) following the onset of AD. As a DNA repair factor, Zinc-finger protein are highly enriched in MN to reduce genomic instability that leads to MN formation.	PMID: 37290288	B
BIOGRID_INTERACTION~7593~myeloid zinc finger 1(MZF1),	Brain_Caudate_basal_ganglia	As gene regulators are important targets to treat diseases, we have identified TFBSs ZEB1, MZF1 1-4, ZNF354C and SPIB that would have a high therapeutically value to treat AD.	https://doi.org/10.4172/jpb.1000113	A
BIOGRID_INTERACTION~763~carbonic anhydrase 5A(CA5A),	Brain_Frontal_Cortex_BA9	Has not been reported so far.	.	.
BIOGRID_INTERACTION~7639~zinc finger protein 85(ZNF85),	Brain_Amygdala	There is limited evidence of a direct relationship between AD and ZNF85. The Aβ deposition can increase the incidence of micronucleus (MN) following the onset of AD. As a DNA repair factor, Zinc-finger protein are highly enriched in MN to reduce genomic instability that leads to MN formation.	PMID: 37290288	B
BIOGRID_INTERACTION~7702~zinc finger protein 143(ZNF143),	Brain_Amygdala	There is limited evidence of a direct relationship between AD and ZNF143. The Aβ deposition can increase the incidence of micronucleus (MN) following the onset of AD. As a DNA repair factor, Zinc-finger protein are highly enriched in MN to reduce genomic instability that leads to MN formation.	PMID: 37290288	B
BIOGRID_INTERACTION~7753~zinc finger protein 202(ZNF202),	Brain_Substantia_nigra	There is limited evidence of a direct relationship between AD and ZNF202. The Aβ deposition can increase the incidence of micronucleus (MN) following the onset of AD. As a DNA repair factor, Zinc-finger protein are highly enriched in MN to reduce genomic instability that leads to MN formation.	PMID: 37290288	B
BIOGRID_INTERACTION~7760~zinc finger protein 213(ZNF213),	Brain_Substantia_nigra	There is limited evidence of a direct relationship between AD and ZNF213. The Aβ deposition can increase the incidence of micronucleus (MN) following the onset of AD. As a DNA repair factor, Zinc-finger protein are highly enriched in MN to reduce genomic instability that leads to MN formation.	PMID: 37290288	B
BIOGRID_INTERACTION~7771~zinc finger protein 112(ZNF112),	Brain_Anterior_cingulate_cortex_BA24; Brain_Caudate_basal_ganglia	There is limited evidence of a direct relationship between AD and ZNF112. The Aβ deposition can increase the incidence of micronucleus (MN) following the onset of AD. As a DNA repair factor, Zinc-finger protein are highly enriched in MN to reduce genomic instability that leads to MN formation.	PMID: 37290288	B
BIOGRID_INTERACTION~7869~semaphorin 3B(SEMA3B),	Brain_Amygdala	Has not been reported so far.	.	.
BIOGRID_INTERACTION~78986~dual specificity phosphatase 26(DUSP26),	Brain_Cortex	Dual specificity phosphatase 26 (DUSP26) was observed to be significantly altered in their expression in AD brains.	PMID: 32614981	B
BIOGRID_INTERACTION~79089~transmembrane and ubiquitin like domain containing 2(TMUB2),	Brain_Spinal_cord_cervical_c-1	Has not been reported so far.	.	.
BIOGRID_INTERACTION~79092~caspase recruitment domain family member 14(CARD14),	Brain_Cerebellum	Has not been reported so far.	.	.
BIOGRID_INTERACTION~79594~mitochondrial E3 ubiquitin protein ligase 1(MUL1),	Brain_Hypothalamus	This MUL1-MFN2 pathway is particularly relevant to chronic mitochondrial dysfunction and altered ER-Mito interplay reported in major neurodegenerative diseases including Alzheimer and Parkinson diseases, amyotrophic lateral sclerosis, and hereditary spastic paraplegia.	PMID: 31679452	A
BIOGRID_INTERACTION~79603~ceramide synthase 4(CERS4),	Brain_Hypothalamus	Has not been reported so far.	.	.
BIOGRID_INTERACTION~79719~alpha and gamma adaptin binding protein(AAGAB),	Brain_Nucleus_accumbens_basal_ganglia; Brain_Putamen_basal_ganglia	Study identified Aagab as a novel NEDD4-1 regulator to regulate the level of NEDD4-1, subsequently mediating Pten nuclear translocation. Inhibition of PTEN is able to rescue normal synaptic function and cognition in cellular and animal models of AD, whereas over-expression of PTEN leads to synaptic depression that can mimic and occlude Aβ-induced depression.	PMID: 33712741	B
BIOGRID_INTERACTION~79746~enoyl-CoA hydratase domain containing 3(ECHDC3),	Brain_Cortex	Single nucleotide polymorphisms (SNPs) in the StAR-related lipid transfer domain 6 (STARD6) and near the enzyme enoyl CoA hydratase domain containing 3 (ECHDC3) gene are related to plasma lipid levels or lipid traits in AD.	PMID: 30666118	B
BIOGRID_INTERACTION~7978~mitochondrial transcription termination factor 1(MTERF1),	Brain_Nucleus_accumbens_basal_ganglia	There is limited evidence of a direct relationship between AD and MTERF1. Alterations to the unique DNA binding mode mediated by MTERF1 have implications of pathogenesis in mitochondrial disease. AD is associated with mitochondrial dysfunction resulting from abnormal variations in mitochondrial gene expression.	PMID: 29945721	B
BIOGRID_INTERACTION~7988~zinc finger protein 212(ZNF212),	Brain_Amygdala	There is limited evidence of a direct relationship between AD and ZNF212. The Aβ deposition can increase the incidence of micronucleus (MN) following the onset of AD. As a DNA repair factor, Zinc-finger protein are highly enriched in MN to reduce genomic instability that leads to MN formation.	PMID: 37290288	B
BIOGRID_INTERACTION~79901~cytochrome b reductase 1(CYBRD1),	Brain_Substantia_nigra	Has not been reported so far.	.	.
BIOGRID_INTERACTION~79902~nucleoporin 85(NUP85),	Brain_Putamen_basal_ganglia	Has not been reported so far.	.	.
BIOGRID_INTERACTION~80018~N-alpha-acetyltransferase 25, NatB auxiliary subunit(NAA25),	Brain_Cortex	Has not been reported so far.	.	.
BIOGRID_INTERACTION~80142~prostaglandin E synthase 2(PTGES2),	Brain_Nucleus_accumbens_basal_ganglia	The high immunoreactivity of mPGES-2 in pyramidal neurons of AD brains indicates that it might have a potential role in the functional replacement of cytosolic PGES or inactive mPGES-1 in later stages of AD.	PMID: 19664621	B
BIOGRID_INTERACTION~80196~ring finger protein 34(RNF34),	Brain_Nucleus_accumbens_basal_ganglia	Has not been reported so far.	.	.
BIOGRID_INTERACTION~80700~UBX domain protein 6(UBXN6),	Brain_Hippocampus	Has not been reported so far.	.	.
BIOGRID_INTERACTION~80724~acyl-CoA dehydrogenase family member 10(ACAD10),	Brain_Spinal_cord_cervical_c-1	Has not been reported so far.	.	.
BIOGRID_INTERACTION~80741~lymphocyte antigen 6 family member G5C(LY6G5C),	Brain_Nucleus_accumbens_basal_ganglia	Has not been reported so far.	.	.
BIOGRID_INTERACTION~81034~solute carrier family 25 member 32(SLC25A32),	Brain_Cortex	Has not been reported so far.	.	.
BIOGRID_INTERACTION~81552~VOPP1 WW domain binding protein(VOPP1),	Brain_Hypothalamus	Has not been reported so far.	.	.
BIOGRID_INTERACTION~81627~tRNA methyltransferase 1 like(TRMT1L),	Brain_Amygdala	Has not been reported so far.	.	.
BIOGRID_INTERACTION~81689~iron-sulfur cluster assembly 1(ISCA1),	Brain_Amygdala	Intermittent theta burst stimulation attenuates cognitive deficits and AD-Type Pathologies via ISCA1-mediated mitochondrial modulation in APP/PS1 mice.	PMID: 37578635	B
BIOGRID_INTERACTION~8209~glutamine amidotransferase class 1 domain containing 3(GATD3),	Pituitary	Has not been reported so far.	.	.
BIOGRID_INTERACTION~8292~collagen like tail subunit of asymmetric acetylcholinesterase(COLQ),	Brain_Nucleus_accumbens_basal_ganglia	Has not been reported so far.	.	.
BIOGRID_INTERACTION~83539~carbohydrate sulfotransferase 9(CHST9),	Brain_Caudate_basal_ganglia; Brain_Putamen_basal_ganglia	Has not been reported so far.	.	.
BIOGRID_INTERACTION~83604~transmembrane protein 47(TMEM47),	Brain_Cortex	Has not been reported so far.	.	.
BIOGRID_INTERACTION~83667~sestrin 2(SESN2),	Pituitary	Has not been reported so far.	.	.
BIOGRID_INTERACTION~83737~itchy E3 ubiquitin protein ligase(ITCH),	Brain_Nucleus_accumbens_basal_ganglia	Has not been reported so far.	.	.
BIOGRID_INTERACTION~83786~FERM domain containing 8(FRMD8),	Brain_Nucleus_accumbens_basal_ganglia	Has not been reported so far.	.	.
BIOGRID_INTERACTION~839~caspase 6(CASP6),	Brain_Caudate_basal_ganglia	Casp6 activity is intimately associated with the pathologies that define AD, correlates well with lower cognitive performance in aged individuals, and is involved in axonal degeneration in several cellular and in vivo animal models.	PMID: 23773070	A
BIOGRID_INTERACTION~84168~ANTXR cell adhesion molecule 1(ANTXR1),	Brain_Amygdala; Brain_Substantia_nigra	Has not been reported so far.	.	.
BIOGRID_INTERACTION~84171~lysyl oxidase like 4(LOXL4),	Brain_Cerebellar_Hemisphere	Has not been reported so far.	.	.
BIOGRID_INTERACTION~8424~gamma-butyrobetaine hydroxylase 1(BBOX1),	Brain_Cerebellar_Hemisphere	Has not been reported so far.	.	.
BIOGRID_INTERACTION~84270~caspase recruitment domain family member 19(CARD19),	Brain_Hippocampus	Has not been reported so far.	.	.
BIOGRID_INTERACTION~84289~inhibitor of growth family member 5(ING5),	Brain_Amygdala	Has not been reported so far.	.	.
BIOGRID_INTERACTION~84295~PHD finger protein 6(PHF6),	Brain_Cerebellum	Has not been reported so far.	.	.
BIOGRID_INTERACTION~84334~cytochrome c oxidase assembly factor 8(COA8),	Brain_Frontal_Cortex_BA9	Has not been reported so far.	.	.
BIOGRID_INTERACTION~8438~RAD54 like(RAD54L),	Brain_Caudate_basal_ganglia	Has not been reported so far.	.	.
BIOGRID_INTERACTION~84624~fibronectin type III domain containing 1(FNDC1),	Brain_Nucleus_accumbens_basal_ganglia	Fibronectin type III domain-containing protein 5 interacts with APP and decreases amyloid β production in AD.	PMID: 30355327	A
BIOGRID_INTERACTION~84626~KRAB-A domain containing 1(KRBA1),	Brain_Cortex	Has not been reported so far.	.	.
BIOGRID_INTERACTION~84695~lysyl oxidase like 3(LOXL3),	Brain_Caudate_basal_ganglia	Has not been reported so far.	.	.
BIOGRID_INTERACTION~84851~tripartite motif containing 52(TRIM52),	Brain_Putamen_basal_ganglia	Has not been reported so far.	.	.
BIOGRID_INTERACTION~84971~autophagy related 4D cysteine peptidase(ATG4D),	Brain_Nucleus_accumbens_basal_ganglia	This gene belongs to the autophagy-related protein 4 (Atg4) family of C54 endopeptidases. Members of this family encode proteins that play a role in the biogenesis of autophagosomes, which sequester the cytosol and organelles for degradation by lysosomes. Abnormalities of the neuronal endolysosome and macroautophagy/autophagy system are an early and prominent feature of AD.	PMID: 34429033	B
BIOGRID_INTERACTION~85013~transmembrane protein 128(TMEM128),	Brain_Hypothalamus; Brain_Spinal_cord_cervical_c-1	Has not been reported so far.	.	.
BIOGRID_INTERACTION~8505~poly(ADP-ribose) glycohydrolase(PARG),	Pituitary	Has not been reported so far.	.	.
BIOGRID_INTERACTION~8507~ectodermal-neural cortex 1(ENC1),	Brain_Nucleus_accumbens_basal_ganglia	Has not been reported so far.	.	.
BIOGRID_INTERACTION~851415~DNA-directed RNA polymerase II core subunit RPO21(RPO21),	Brain_Hypothalamus	Has not been reported so far.	.	.
BIOGRID_INTERACTION~855428~CCR4-NOT core subunit CAF40(CAF40),	Brain_Cerebellum	Has not been reported so far.	.	.
BIOGRID_INTERACTION~857~mediator complex subunit 25(MED25),	Brain_Cortex	Has not been reported so far.	.	.
BIOGRID_INTERACTION~86~DExD/H-box helicase 58(DDX58),	Brain_Cortex	DDX58 has been demonstrated to interact with host cellular RNAs and shown to be upregulated in chronic inflammatory diseases including AD.	PMID: 26525917	A
BIOGRID_INTERACTION~8651~suppressor of cytokine signaling 1(SOCS1),	Brain_Hypothalamus	SOCS-1 through SOCS-7 and CIS mRNA and SOCS-1 through SOCS-7 protein could be detected constitutively in non-demented and AD human brain samples.	PMID: 25286386	B
BIOGRID_INTERACTION~871~Tat(tat),	Pituitary	Has not been reported so far.	.	.
BIOGRID_INTERACTION~8854~aldehyde dehydrogenase 1 family member A2(ALDH1A2),	Brain_Hypothalamus	Has not been reported so far.	.	.
BIOGRID_INTERACTION~8858~protein Z, vitamin K dependent plasma glycoprotein(PROZ),	Brain_Cortex	Has not been reported so far.	.	.
BIOGRID_INTERACTION~891~ring finger protein 123(RNF123),	Brain_Hypothalamus	Has not been reported so far.	.	.
BIOGRID_INTERACTION~8935~src kinase associated phosphoprotein 2(SKAP2),	Brain_Cerebellum	Has not been reported so far.	.	.
BIOGRID_INTERACTION~8992~ATPase H+ transporting V0 subunit e1(ATP6V0E1),	Brain_Frontal_Cortex_BA9	Has not been reported so far.	.	.
BIOGRID_INTERACTION~90113~von Willebrand factor A domain containing 5B2(VWA5B2),	Brain_Nucleus_accumbens_basal_ganglia	Has not been reported so far.	.	.
BIOGRID_INTERACTION~90378~sterile alpha motif domain containing 1(SAMD1),	Brain_Hypothalamus	Has not been reported so far.	.	.
BIOGRID_INTERACTION~9053~microtubule associated protein 7(MAP7),	Brain_Hypothalamus	Has not been reported so far.	.	.
BIOGRID_INTERACTION~91750~lin-52 DREAM MuvB core complex component(LIN52),	Pituitary	Has not been reported so far.	.	.
BIOGRID_INTERACTION~91893~ferredoxin-fold anticodon binding domain containing 1(FDXACB1),	Brain_Nucleus_accumbens_basal_ganglia	Has not been reported so far.	.	.
BIOGRID_INTERACTION~9294~sphingosine-1-phosphate receptor 2(S1PR2),	Brain_Hypothalamus	Has not been reported so far.	.	.
BIOGRID_INTERACTION~9308~CD83 molecule(CD83),	Brain_Caudate_basal_ganglia; Brain_Cortex	Upregulation of CD83 and TAP1 suggest that neutrophils from patients with AD dementia can adapt a function as antigen-presenting cells and, in combination with their abundance in the immune system, may have a significant role in influencing antigen-specific T-cell responses, including cytokine production.	PMID: 29369398	A
BIOGRID_INTERACTION~93233~outer dynein arm docking complex subunit 1(ODAD1),	Brain_Cortex	Has not been reported so far.	.	.
BIOGRID_INTERACTION~93380~membrane magnesium transporter 1(MMGT1),	Brain_Frontal_Cortex_BA9	Has not been reported so far.	.	.
BIOGRID_INTERACTION~9410~small nuclear ribonucleoprotein U5 subunit 40(SNRNP40),	Brain_Substantia_nigra	Has not been reported so far.	.	.
BIOGRID_INTERACTION~9452~integral membrane protein 2A(ITM2A),	Brain_Substantia_nigra	The DE analysis comparing the AD-EX group against the AD group from RNA-seq data was conducted to identify the significant genes that was affected by exercise training effect in AD (Fig. 2, Supplementary Table 1). The result displayed 412 genes that were significant differentially expressed in the AD-EX group compared to the AD group (Fig. 2A). The top 10 upregulated genes were Usp18, Isg15, Mx1,…	PMID: 36970901	A
BIOGRID_INTERACTION~9465~A-kinase anchoring protein 7(AKAP7),	Brain_Putamen_basal_ganglia	Has not been reported so far.	.	.
BIOGRID_INTERACTION~9474~autophagy related 5(ATG5),	Brain_Cerebellum	Plasma ATG5 is increased in AD.	PMID: 30894637	B
BIOGRID_INTERACTION~949~scavenger receptor class B member 1(SCARB1),	Brain_Hypothalamus	Has not been reported so far.	.	.
BIOGRID_INTERACTION~9570~golgi SNAP receptor complex member 2(GOSR2),	Brain_Caudate_basal_ganglia	Has not been reported so far.	.	.
BIOGRID_INTERACTION~9618~homeobox containing 1(HMBOX1),	Brain_Caudate_basal_ganglia	Has not been reported so far.	.	.
BIOGRID_INTERACTION~9659~phosphodiesterase 4D interacting protein(PDE4DIP),	Brain_Cortex; Brain_Nucleus_accumbens_basal_ganglia	The disruption of the regulation of PDE4DIP expression was identified as a key early event that may lead to the development of AD, vascular dementia, and frontotemporal dementia.	PMID: 32471155	A
BIOGRID_INTERACTION~969~CD69 molecule(CD69),	Brain_Amygdala	Elevation of the CD14+/CD69+ subset in AD patients may therefore represent a manifestation in the peripheral blood of the pathological events occurring in the brain but may not be directly involved in neural cell toxicity.	PMID: 10879686	A
BIOGRID_INTERACTION~9726~zinc finger protein 646(ZNF646),	Brain_Cerebellum	There is limited evidence of a direct relationship between AD and ZNF646. The Aβ deposition can increase the incidence of micronucleus (MN) following the onset of AD. As a DNA repair factor, Zinc-finger protein are highly enriched in MN to reduce genomic instability that leads to MN formation.	PMID: 37290288	B
BIOGRID_INTERACTION~9811~cap binding complex dependent translation initiation factor(CTIF),	Brain_Substantia_nigra	Has not been reported so far.	.	.
BIOGRID_INTERACTION~9813~EF-hand calcium binding domain 14(EFCAB14),	Brain_Cerebellum	EFCAB14 is a gene that codes for a protein containing EF-hand calcium-binding domains, which are involved in calcium signaling and regulation. Calcium dysregulation is a known feature of AD. Intracellular calcium signaling is crucial for neuronal function, and disruptions in calcium homeostasis can contribute to neurodegenerative processes.	PMID: 35114922	B
BIOGRID_INTERACTION~9875~URB1 ribosome biogenesis homolog(URB1),	Brain_Cortex	Has not been reported so far.	.	.
BIOGRID_INTERACTION~9922~IQ motif and Sec7 domain ArfGEF 1(IQSEC1),	Brain_Cerebellum	Has not been reported so far.	.	.
BIOGRID_INTERACTION~9924~epsin 1(EPN1),	Brain_Caudate_basal_ganglia	Has not been reported so far.	.	.
BIOGRID_INTERACTION~9933~pumilio RNA binding family member 3(PUM3),	Brain_Cortex	Has not been reported so far.	.	.
BIOGRID_INTERACTION~9935~MAF bZIP transcription factor B(MAFB),	Brain_Hippocampus	Has not been reported so far.	.	.
BIOGRID_INTERACTION~9960~ubiquitin specific peptidase 3(USP3),	Brain_Cerebellum	Has not been reported so far.	.	.
BIOGRID_INTERACTION~997~NOP53 ribosome biogenesis factor(NOP53),	Brain_Cerebellum	Has not been reported so far.	.	.
BIOGRID_INTERACTION~998~LIM and calponin homology domains 1(LIMCH1),	Brain_Spinal_cord_cervical_c-1	Has not been reported so far.	.	.
C1~Ensembl 103 human gene annotation on the GRCh38.p13 reference chromosomes only.~chr10q21	Brain_Nucleus_accumbens_basal_ganglia	In humans, Sirt 1 is encoded by the SIRT1 gene on chromosome 10 (Chr10q21.3). SIRT1 expression is found to be downregulated in AD. Research carried out on Tg-AD murine models indicated significant downregulation of gene transcription of Sirt1, which plays a crucial role in APP metabolism through the regulation of secretase alpha.	PMID: 31734880	A
C1~Ensembl 103 human gene annotation on the GRCh38.p13 reference chromosomes only.~chr14q13	Brain_Putamen_basal_ganglia	Has not been reported so far.	.	.
C1~Ensembl 103 human gene annotation on the GRCh38.p13 reference chromosomes only.~chr14q21	Brain_Nucleus_accumbens_basal_ganglia	Has not been reported so far.	.	.
C1~Ensembl 103 human gene annotation on the GRCh38.p13 reference chromosomes only.~chr2q37	Brain_Nucleus_accumbens_basal_ganglia	Has not been reported so far.	.	.
C1~Ensembl 103 human gene annotation on the GRCh38.p13 reference chromosomes only.~chr3q27	Brain_Putamen_basal_ganglia	Adiponectin (APN) is an adipocyte-produced kinin encoded by the gene apM1 (adipose most abundant transcript1) at chr3q27. APN deficiency has also been associated with Alzheimer-like patholo-gies.	PMID: 23628382, PMID: 34775673	B
C1~Ensembl 103 human gene annotation on the GRCh38.p13 reference chromosomes only.~chr3q29	Brain_Nucleus_accumbens_basal_ganglia	Has not been reported so far.	.	.
C1~Ensembl 103 human gene annotation on the GRCh38.p13 reference chromosomes only.~chr5q11	Brain_Nucleus_accumbens_basal_ganglia	Has not been reported so far.	.	.
C1~Ensembl 103 human gene annotation on the GRCh38.p13 reference chromosomes only.~chr5q22	Brain_Cerebellum	Has not been reported so far.	.	.
C1~Ensembl 103 human gene annotation on the GRCh38.p13 reference chromosomes only.~chr9p13	Brain_Anterior_cingulate_cortex_BA24	Has not been reported so far.	.	.
C6~AALE-KRAS vs AALE-Vector: top 300 genes (diff. of means)~KRAS.600.LUNG.BREAST_UP.V1_UP	Brain_Spinal_cord_cervical_c-1	Genes up-regulated in four lineages of epithelial cell lines over-expressing an oncogenic form of KRAS gene, while KRAS and phosphoinositide-3-kinase regulatory subunit 1 were the most closely related to Tau and Aβ pathology in AD.	PMID: 35619939	B
C6~AALE-KRAS vs AALE-Vector: top 300 genes (diff. of means)~KRAS.600_UP.V1_DN	Brain_Substantia_nigra	Genes down-regulated in four lineages of epithelial cell lines over-expressing an oncogenic form of KRAS gene, while KRAS and phosphoinositide-3-kinase regulatory subunit 1 were the most closely related to Tau and Aβ pathology in AD.	PMID: 35619939	B
C6~early (3 h) GCNP SHH+ vs VEHICLE; bottom 200 genes (diff. of means)~GCNP_SHH_UP_EARLY.V1_DN	Brain_Hypothalamus	Genes up-regulated in granule cell neuron precursors (GCNPs) after stimulation with sonic hedgehog (Shh) for 3h. Sonic hedgehog (Shh) signaling is an essential central nervous system (CNS) pathway involved during embryonic development and later life stages, and dysregulation of the pathway contributes to the pathogenesis of various neurodegenerative diseases, including AD.	PMID: 37097427	B
C6~HOXA9sh vs GFPshl; top 200 genes (diff-means)~HOXA9_DN.V1_DN	Brain_Hypothalamus	Has not been reported so far.	.	.
C6~Nrl-/- mouse retina cells vs Controls; top 150 genes (diff. of means)~NRL_DN.V1_UP	Brain_Hippocampus	Has not been reported so far.	.	.
C8~Supplementary Data 7: Differentially expressed genes between all clusters. Supplementary Data 5: Cluster Annotations. ~LAKE_ADULT_KIDNEY_C1_EPITHELIAL_CELLS_UNASSIGNED	Brain_Caudate_basal_ganglia	Has not been reported so far.	.	.
C8~Supplementary Data 7: Differentially expressed genes between all clusters. Supplementary Data 5: Cluster Annotations. ~LAKE_ADULT_KIDNEY_C23_ENDOTHELIAL_CELLS_AVR	Pituitary	Has not been reported so far.	.	.
C8~Supplementary Table 1 Gene expression signatures of all clusters. Official gene symbol, mean expression across all genes not contained within a cluster (mean.ncl), mean expression across all genes contained within a cluster (mean.cl), fold change between cluster and non-cluster cells (fc), differential expression p-value (pv, see Methods), and Benjamini-Hochberg corrected p-value are given. On…	Brain_Caudate_basal_ganglia	Has not been reported so far.	.	.
C8~Supplementary Table 1 Gene expression signatures of all clusters. Official gene symbol, mean expression across all genes not contained within a cluster (mean.ncl), mean expression across all genes contained within a cluster (mean.cl), fold change between cluster and non-cluster cells (fc), differential expression p-value (pv, see Methods), and Benjamini-Hochberg corrected p-value are given. On…	Brain_Nucleus_accumbens_basal_ganglia	Has not been reported so far.	.	.
C8~Supplementary Table 1 Gene expression signatures of all clusters. Official gene symbol, mean expression across all genes not contained within a cluster (mean.ncl), mean expression across all genes contained within a cluster (mean.cl), fold change between cluster and non-cluster cells (fc), differential expression p-value (pv, see Methods), and Benjamini-Hochberg corrected p-value are given. On…	Pituitary	Has not been reported so far.	.	.
C8~Supplementary Table 3. Enriched gene expression lists for human OE cell clusters identified by scRNA-seq. Genes with Log2(FC)>1, padj<0.05.~DURANTE_ADULT_OLFACTORY_NEUROEPITHELIUM_SUSTENTACULAR_CELLS	Brain_Amygdala	The perception of smell occurs when odorant particles are inhaled and bind to olfactory receptors located in the olfactory neuroepithelium (ON). The nerve endings in this tissue have a unique capacity to regenerate, which makes ON a prime target for studies seeking to understand the pathophysiology of olfactory disturbances and several neurological disorders, such as AD, spinal trauma, and a vari…	PMID: 25992005	A
C8~Supplementary Table 4 (41586_2020_2922_MOESM6_ESM-1) Intersection of Cluster 16 and Cluster 16.SS2~TRAVAGLINI_LUNG_ARTERY_CELL	Brain_Anterior_cingulate_cortex_BA24	Has not been reported so far.	.	.
C8~Supplementary Table 4 (41586_2020_2922_MOESM6_ESM-1) Intersection of Cluster 40 and Cluster 40.SS2~TRAVAGLINI_LUNG_NATURAL_KILLER_T_CELL	Brain_Caudate_basal_ganglia	Has not been reported so far.	.	.
C8~Table EV1A: Top 100 transcriptional markers identified for each cluster after latent variable regression for cell cycle and technical covariates~ZHENG_CORD_BLOOD_C7_PUTATIVE_LYMPHOID_PRIMED_MULTIPOTENT_PROGENITOR_1	Brain_Hypothalamus	Has not been reported so far.	.	.
C8~Table S1: The table provides list of significantly expressed genes for each of the 11 clusters compared to all other clusters~MENON_FETAL_KIDNEY_10_IMMUNE_CELLS	Brain_Cortex	Has not been reported so far.	.	.
C8~Table S2. Binarized Genes Across Cell Types, Related to Figure 1: Human Embryo~MANNO_MIDBRAIN_NEUROTYPES_HDA1	Brain_Cortex	Has not been reported so far.	.	.
C8~Table S5. Clustering Results of Valvar Cells and Cardiac Endothelial Cells, Related to Figure 5. Sheet3 Filtered C3 (Vascular endothelial cell).~CUI_DEVELOPING_HEART_VASCULAR_ENDOTHELIAL_CELL	Brain_Putamen_basal_ganglia	Has not been reported so far.	.	.
CGAP_EST_QUARTILE~1011~heart_normal_3rd,	Brain_Cortex	Has not been reported so far.	.	.
CGAP_EST_QUARTILE~1078~uncharacterized tissue_uncharacterized histology_3rd,	Brain_Amygdala	Has not been reported so far.	.	.
CGAP_EST_QUARTILE~10803~mammary gland_neoplasia_3rd,	Brain_Caudate_basal_ganglia; Brain_Putamen_basal_ganglia	Has not been reported so far.	.	.
CGAP_EST_QUARTILE~10807~mammary gland_neoplasia_3rd,	Brain_Putamen_basal_ganglia	Has not been reported so far.	.	.
CGAP_EST_QUARTILE~10853~mammary gland_neoplasia_3rd,	Brain_Frontal_Cortex_BA9	Has not been reported so far.	.	.
CGAP_EST_QUARTILE~10987~colon_neoplasia_3rd,	Brain_Cerebellar_Hemisphere	MiR-501-3p was significantly overexpressed in colon neoplasia tissues compared to normal tissues. The present results demonstrated that miR-501-3p promoted Colorectal cancer (CRC) cell proliferation and stemness via targeting adenomatous polyposis coli (APC) to activate Wnt/β-catenin signaling. Serum microRNA miR-501-3p was identified as a potential biomarker related to the progression of AD.	PMID: 31364752, PMID: 28137310	B
CGAP_EST_QUARTILE~11030~colon_neoplasia_3rd,	Brain_Cortex	MiR-501-3p was significantly overexpressed in colon neoplasia tissues compared to normal tissues. The present results demonstrated that miR-501-3p promoted Colorectal cancer (CRC) cell proliferation and stemness via targeting adenomatous polyposis coli (APC) to activate Wnt/β-catenin signaling. Serum microRNA miR-501-3p was identified as a potential biomarker related to the progression of AD.	PMID: 31364752, PMID: 28137310	B
CGAP_EST_QUARTILE~11101~kidney_uncharacterized histology_3rd,	Brain_Caudate_basal_ganglia	Has not been reported so far.	.	.
CGAP_EST_QUARTILE~11121~head and neck_neoplasia_3rd,	Brain_Nucleus_accumbens_basal_ganglia	Has not been reported so far.	.	.
CGAP_EST_QUARTILE~11170~head and neck_neoplasia_3rd,	Brain_Frontal_Cortex_BA9	Has not been reported so far.	.	.
CGAP_EST_QUARTILE~11265~head and neck_neoplasia_3rd,	Brain_Hypothalamus	Has not been reported so far.	.	.
CGAP_EST_QUARTILE~11337~head and neck_neoplasia_3rd,	Brain_Cortex	Has not been reported so far.	.	.
CGAP_EST_QUARTILE~11364~uncharacterized tissue_neoplasia_3rd,	Brain_Hypothalamus	Has not been reported so far.	.	.
CGAP_EST_QUARTILE~11382~uncharacterized tissue_neoplasia_3rd,	Brain_Hypothalamus	Has not been reported so far.	.	.
CGAP_EST_QUARTILE~11404~uncharacterized tissue_neoplasia_3rd,	Brain_Hypothalamus	Has not been reported so far.	.	.
CGAP_EST_QUARTILE~11411~uncharacterized tissue_neoplasia_3rd,	Brain_Cortex; Brain_Nucleus_accumbens_basal_ganglia	Has not been reported so far.	.	.
CGAP_EST_QUARTILE~11489~stomach_neoplasia_3rd,	Brain_Amygdala; Brain_Hippocampus	H. pylori is typically acquired early in life, and in colonized populations, it is the dominant member of the gastric niche,and interact directly with gastric epithelial cells. This intimate cross-talk between host and microbe and its beneficial roles to host physiology has made H. pylori an essential organism in the stomach's normal flora. Several studies have been conducted to verify the relati…	PMID: 25439068	B
CGAP_EST_QUARTILE~11497~stomach_neoplasia_3rd,	Brain_Cortex	H. pylori is typically acquired early in life, and in colonized populations, it is the dominant member of the gastric niche,and interact directly with gastric epithelial cells. This intimate cross-talk between host and microbe and its beneficial roles to host physiology has made H. pylori an essential organism in the stomach's normal flora. Several studies have been conducted to verify the relati…	PMID: 25439068	B
CGAP_EST_QUARTILE~11567~testi_neoplasia_3rd,	Brain_Hippocampus	Has not been reported so far.	.	.
CGAP_EST_QUARTILE~125~lung_neoplasia_3rd,	Brain_Nucleus_accumbens_basal_ganglia	Has not been reported so far.	.	.
CGAP_EST_QUARTILE~13715~thyroid_neoplasia_3rd,	Brain_Cortex	The overproduction of reactive oxygen and nitrogen species (thereafter collectively called Reactive Oxidizing Species, ROS), and the consequent increase in oxidative stress leading to an irreversible cellular damage, is frequently associated with some diseases like atherosclerosis, pulmonary fibrosis, AD. Recently, several Authors have emphasized the relationship between oxidative stressand thyro…	PMID: 22774406	B
CGAP_EST_QUARTILE~13731~uncharacterized tissue_neoplasia_3rd,	Brain_Spinal_cord_cervical_c-1	Has not been reported so far.	.	.
CGAP_EST_QUARTILE~13815~kidney_uncharacterized histology_3rd,	Brain_Caudate_basal_ganglia	Has not been reported so far.	.	.
CGAP_EST_QUARTILE~16140~stomach_normal_3rd,	Brain_Substantia_nigra	H. pylori is typically acquired early in life, and in colonized populations, it is the dominant member of the gastric niche,and interact directly with gastric epithelial cells. This intimate cross-talk between host and microbe and its beneficial roles to host physiology has made H. pylori an essential organism in the stomach's normal flora. Several studies have been conducted to verify the relati…	PMID: 25439068	B
CGAP_EST_QUARTILE~16166~stomach_normal_3rd,	Brain_Cerebellum	H. pylori is typically acquired early in life, and in colonized populations, it is the dominant member of the gastric niche,and interact directly with gastric epithelial cells. This intimate cross-talk between host and microbe and its beneficial roles to host physiology has made H. pylori an essential organism in the stomach's normal flora. Several studies have been conducted to verify the relati…	PMID: 25439068	B
CGAP_EST_QUARTILE~16245~ovary_neoplasia_3rd,	Brain_Nucleus_accumbens_basal_ganglia	Has not been reported so far.	.	.
CGAP_EST_QUARTILE~16251~ovary_neoplasia_3rd,	Brain_Cortex	Has not been reported so far.	.	.
CGAP_EST_QUARTILE~16254~ovary_neoplasia_3rd,	Brain_Amygdala	Has not been reported so far.	.	.
CGAP_EST_QUARTILE~16294~cerebrum_normal_3rd,	Brain_Frontal_Cortex_BA9	The cerebrum plays a significant role in AD. The cerebrum is the largest part of the brain and is responsible for higher cognitive functions such as thinking, memory, and emotions. In AD, there is a gradual and progressive deterioration of the cerebrum due to the accumulation of abnormal protein deposits, including beta-amyloid plaques and tau tangles. These plaques and tangles disrupt the normal…	PMID: 37865102	A
CGAP_EST_QUARTILE~16306~cerebrum_normal_3rd,	Brain_Frontal_Cortex_BA9	The cerebrum plays a significant role in AD. The cerebrum is the largest part of the brain and is responsible for higher cognitive functions such as thinking, memory, and emotions. In AD, there is a gradual and progressive deterioration of the cerebrum due to the accumulation of abnormal protein deposits, including beta-amyloid plaques and tau tangles. These plaques and tangles disrupt the normal…	PMID: 37865102	A
CGAP_EST_QUARTILE~16326~cerebrum_normal_3rd,	Brain_Cerebellum	The cerebrum plays a significant role in AD. The cerebrum is the largest part of the brain and is responsible for higher cognitive functions such as thinking, memory, and emotions. In AD, there is a gradual and progressive deterioration of the cerebrum due to the accumulation of abnormal protein deposits, including beta-amyloid plaques and tau tangles. These plaques and tangles disrupt the normal…	PMID: 37865102	A
CGAP_EST_QUARTILE~16332~cerebrum_normal_3rd,	Brain_Cerebellum	The cerebrum plays a significant role in AD. The cerebrum is the largest part of the brain and is responsible for higher cognitive functions such as thinking, memory, and emotions. In AD, there is a gradual and progressive deterioration of the cerebrum due to the accumulation of abnormal protein deposits, including beta-amyloid plaques and tau tangles. These plaques and tangles disrupt the normal…	PMID: 37865102	A
CGAP_EST_QUARTILE~16342~cerebrum_normal_3rd,	Brain_Hypothalamus	The cerebrum plays a significant role in AD. The cerebrum is the largest part of the brain and is responsible for higher cognitive functions such as thinking, memory, and emotions. In AD, there is a gradual and progressive deterioration of the cerebrum due to the accumulation of abnormal protein deposits, including beta-amyloid plaques and tau tangles. These plaques and tangles disrupt the normal…	PMID: 37865102	A
CGAP_EST_QUARTILE~1647~uncharacterized tissue_normal_3rd,	Brain_Cerebellum	Has not been reported so far.	.	.
CGAP_EST_QUARTILE~165~lung_neoplasia_3rd,	Brain_Caudate_basal_ganglia	Has not been reported so far.	.	.
CGAP_EST_QUARTILE~16510~lung_neoplasia_3rd,	Brain_Spinal_cord_cervical_c-1	Has not been reported so far.	.	.
CGAP_EST_QUARTILE~16619~mammary gland_normal_3rd,	Brain_Hypothalamus	Has not been reported so far.	.	.
CGAP_EST_QUARTILE~16688~mammary gland_normal_3rd,	Brain_Cerebellum	Has not been reported so far.	.	.
CGAP_EST_QUARTILE~16717~mammary gland_normal_3rd,	Brain_Cerebellar_Hemisphere	Has not been reported so far.	.	.
CGAP_EST_QUARTILE~16778~mammary gland_neoplasia_3rd,	Brain_Hypothalamus	Has not been reported so far.	.	.
CGAP_EST_QUARTILE~16831~mammary gland_neoplasia_3rd,	Brain_Spinal_cord_cervical_c-1	Has not been reported so far.	.	.
CGAP_EST_QUARTILE~16842~mammary gland_neoplasia_3rd,	Brain_Hippocampus	Has not been reported so far.	.	.
CGAP_EST_QUARTILE~16922~mammary gland_neoplasia_3rd,	Brain_Frontal_Cortex_BA9	Has not been reported so far.	.	.
CGAP_EST_QUARTILE~17~head and neck_neoplasia_3rd,	Brain_Nucleus_accumbens_basal_ganglia	Has not been reported so far.	.	.
CGAP_EST_QUARTILE~1703~prostate_neoplasia_3rd,	Brain_Cerebellar_Hemisphere	A strong correlation has been found between Prostate cancer and AD: the use of androgen deprivation therapy (ADT) in the treatment of prostate cancer and an increased risk of AD in a general population cohort.	PMID: 26644522	A
CGAP_EST_QUARTILE~1713~prostate_normal_3rd,	Brain_Amygdala	A strong correlation has been found between Prostate cancer and AD: the use of androgen deprivation therapy (ADT) in the treatment of prostate cancer and an increased risk of AD in a general population cohort.	PMID: 26644522	A
CGAP_EST_QUARTILE~17497~head and neck_neoplasia_3rd,	Brain_Amygdala	Has not been reported so far.	.	.
CGAP_EST_QUARTILE~17523~thyroid_neoplasia_3rd,	Brain_Spinal_cord_cervical_c-1	The overproduction of reactive oxygen and nitrogen species (thereafter collectively called Reactive Oxidizing Species, ROS), and the consequent increase in oxidative stress leading to an irreversible cellular damage, is frequently associated with some diseases like atherosclerosis, pulmonary fibrosis, AD. Recently, several Authors have emphasized the relationship between oxidative stressand thyro…	PMID: 22774406	B
CGAP_EST_QUARTILE~17630~head and neck_neoplasia_3rd,	Brain_Nucleus_accumbens_basal_ganglia	Has not been reported so far.	.	.
CGAP_EST_QUARTILE~17635~head and neck_neoplasia_3rd,	Brain_Cerebellar_Hemisphere	Has not been reported so far.	.	.
CGAP_EST_QUARTILE~17662~head and neck_neoplasia_3rd,	Brain_Nucleus_accumbens_basal_ganglia	Has not been reported so far.	.	.
CGAP_EST_QUARTILE~17842~eye_normal_3rd,	Brain_Anterior_cingulate_cortex_BA24	Study report simultaneous increases in the levels of AD related biomarkers in the aqueous humor samples obtained from eyes with OAG (open-angle glaucoma). The levels of the analytes correlated strongly with each other and correlated partly with the severity of visual field defects in OAG eyes.	PMID: 23860758	A
CGAP_EST_QUARTILE~18988~pancrea_normal_3rd,	Brain_Cortex	Has not been reported so far.	.	.
CGAP_EST_QUARTILE~18999~colon_normal_3rd,	Brain_Spinal_cord_cervical_c-1	MiR-501-3p was significantly overexpressed in colon neoplasia tissues compared to normal tissues. The present results demonstrated that miR-501-3p promoted Colorectal cancer (CRC) cell proliferation and stemness via targeting adenomatous polyposis coli (APC) to activate Wnt/β-catenin signaling. Serum microRNA miR-501-3p was identified as a potential biomarker related to the progression of AD.	PMID: 31364752, PMID: 28137310	B
CGAP_EST_QUARTILE~19~thyroid_neoplasia_3rd,	Brain_Cerebellum	The overproduction of reactive oxygen and nitrogen species (thereafter collectively called Reactive Oxidizing Species, ROS), and the consequent increase in oxidative stress leading to an irreversible cellular damage, is frequently associated with some diseases like atherosclerosis, pulmonary fibrosis, AD. Recently, several Authors have emphasized the relationship between oxidative stressand thyro…	PMID: 22774406	B
CGAP_EST_QUARTILE~19023~placenta_normal_3rd,	Brain_Amygdala	Has not been reported so far.	.	.
CGAP_EST_QUARTILE~19038~mammary gland_neoplasia_3rd,	Brain_Frontal_Cortex_BA9	Has not been reported so far.	.	.
CGAP_EST_QUARTILE~19063~colon_neoplasia_3rd,	Brain_Anterior_cingulate_cortex_BA24	MiR-501-3p was significantly overexpressed in colon neoplasia tissues compared to normal tissues. The present results demonstrated that miR-501-3p promoted Colorectal cancer (CRC) cell proliferation and stemness via targeting adenomatous polyposis coli (APC) to activate Wnt/β-catenin signaling. Serum microRNA miR-501-3p was identified as a potential biomarker related to the progression of AD.	PMID: 31364752, PMID: 28137310	B
CGAP_EST_QUARTILE~19069~colon_neoplasia_3rd,	Brain_Amygdala	MiR-501-3p was significantly overexpressed in colon neoplasia tissues compared to normal tissues. The present results demonstrated that miR-501-3p promoted Colorectal cancer (CRC) cell proliferation and stemness via targeting adenomatous polyposis coli (APC) to activate Wnt/β-catenin signaling. Serum microRNA miR-501-3p was identified as a potential biomarker related to the progression of AD.	PMID: 31364752, PMID: 28137310	B
CGAP_EST_QUARTILE~19202~head and neck_neoplasia_3rd,	Brain_Nucleus_accumbens_basal_ganglia	Has not been reported so far.	.	.
CGAP_EST_QUARTILE~19233~head and neck_neoplasia_3rd,	Brain_Cortex; Brain_Hypothalamus	Has not been reported so far.	.	.
CGAP_EST_QUARTILE~19254~cerebrum_normal_3rd,	Brain_Substantia_nigra	The cerebrum plays a significant role in AD. The cerebrum is the largest part of the brain and is responsible for higher cognitive functions such as thinking, memory, and emotions. In AD, there is a gradual and progressive deterioration of the cerebrum due to the accumulation of abnormal protein deposits, including beta-amyloid plaques and tau tangles. These plaques and tangles disrupt the normal…	PMID: 37865102	A
CGAP_EST_QUARTILE~19266~cerebrum_normal_3rd,	Brain_Cerebellar_Hemisphere	The cerebrum plays a significant role in AD. The cerebrum is the largest part of the brain and is responsible for higher cognitive functions such as thinking, memory, and emotions. In AD, there is a gradual and progressive deterioration of the cerebrum due to the accumulation of abnormal protein deposits, including beta-amyloid plaques and tau tangles. These plaques and tangles disrupt the normal…	PMID: 37865102	A
CGAP_EST_QUARTILE~19299~cerebrum_normal_3rd,	Brain_Cerebellar_Hemisphere	The cerebrum plays a significant role in AD. The cerebrum is the largest part of the brain and is responsible for higher cognitive functions such as thinking, memory, and emotions. In AD, there is a gradual and progressive deterioration of the cerebrum due to the accumulation of abnormal protein deposits, including beta-amyloid plaques and tau tangles. These plaques and tangles disrupt the normal…	PMID: 37865102	A
CGAP_EST_QUARTILE~19403~prostate_neoplasia_3rd,	Brain_Putamen_basal_ganglia	A strong correlation has been found between Prostate cancer and AD: the use of androgen deprivation therapy (ADT) in the treatment of prostate cancer and an increased risk of AD in a general population cohort.	PMID: 26644522	A
CGAP_EST_QUARTILE~19529~mammary gland_normal_3rd,	Brain_Caudate_basal_ganglia	Has not been reported so far.	.	.
CGAP_EST_QUARTILE~19605~mammary gland_normal_3rd,	Brain_Nucleus_accumbens_basal_ganglia	Has not been reported so far.	.	.
CGAP_EST_QUARTILE~19617~mammary gland_normal_3rd,	Brain_Frontal_Cortex_BA9	Has not been reported so far.	.	.
CGAP_EST_QUARTILE~19633~lung_normal_3rd,	Brain_Frontal_Cortex_BA9	Has not been reported so far.	.	.
CGAP_EST_QUARTILE~19648~lung_neoplasia_3rd,	Brain_Nucleus_accumbens_basal_ganglia	Has not been reported so far.	.	.
CGAP_EST_QUARTILE~19663~lung_neoplasia_3rd,	Brain_Spinal_cord_cervical_c-1	Has not been reported so far.	.	.
CGAP_EST_QUARTILE~19705~prostate_normal_3rd,	Brain_Caudate_basal_ganglia	A strong correlation has been found between Prostate cancer and AD: the use of androgen deprivation therapy (ADT) in the treatment of prostate cancer and an increased risk of AD in a general population cohort.	PMID: 26644522	A
CGAP_EST_QUARTILE~19726~prostate_normal_3rd,	Brain_Caudate_basal_ganglia	A strong correlation has been found between Prostate cancer and AD: the use of androgen deprivation therapy (ADT) in the treatment of prostate cancer and an increased risk of AD in a general population cohort.	PMID: 26644522	A
CGAP_EST_QUARTILE~19731~prostate_normal_3rd,	Brain_Amygdala	A strong correlation has been found between Prostate cancer and AD: the use of androgen deprivation therapy (ADT) in the treatment of prostate cancer and an increased risk of AD in a general population cohort.	PMID: 26644522	A
CGAP_EST_QUARTILE~19768~prostate_normal_3rd,	Brain_Amygdala	A strong correlation has been found between Prostate cancer and AD: the use of androgen deprivation therapy (ADT) in the treatment of prostate cancer and an increased risk of AD in a general population cohort.	PMID: 26644522	A
CGAP_EST_QUARTILE~19772~prostate_normal_3rd,	Brain_Putamen_basal_ganglia	A strong correlation has been found between Prostate cancer and AD: the use of androgen deprivation therapy (ADT) in the treatment of prostate cancer and an increased risk of AD in a general population cohort.	PMID: 26644522	A
CGAP_EST_QUARTILE~19801~uncharacterized tissue_neoplasia_3rd,	Brain_Hippocampus	Has not been reported so far.	.	.
CGAP_EST_QUARTILE~19868~testi_normal_3rd,	Brain_Nucleus_accumbens_basal_ganglia	Has not been reported so far.	.	.
CGAP_EST_QUARTILE~20032~head and neck_neoplasia_3rd,	Brain_Anterior_cingulate_cortex_BA24	Has not been reported so far.	.	.
CGAP_EST_QUARTILE~20038~head and neck_neoplasia_3rd,	Brain_Spinal_cord_cervical_c-1	Has not been reported so far.	.	.
CGAP_EST_QUARTILE~20066~cerebrum_normal_3rd,	Brain_Substantia_nigra	The cerebrum plays a significant role in AD. The cerebrum is the largest part of the brain and is responsible for higher cognitive functions such as thinking, memory, and emotions. In AD, there is a gradual and progressive deterioration of the cerebrum due to the accumulation of abnormal protein deposits, including beta-amyloid plaques and tau tangles. These plaques and tangles disrupt the normal…	PMID: 37865102	A
CGAP_EST_QUARTILE~20098~testi_normal_3rd,	Brain_Substantia_nigra	Has not been reported so far.	.	.
CGAP_EST_QUARTILE~20198~brain_normal_3rd,	Brain_Hippocampus	AD is the primary stage of dementia which causes memory loss, difficulty in thinking, concentrating, making decisions and cognitive decline due to the high deposition of amyloid β protein in brain cells. The increase in the amount of amyloid β protein strengthens the cell death and blocks the signal transmission.	https://doi.org/10.1016/j.asoc.2019.105857	A
CGAP_EST_QUARTILE~20241~colon_neoplasia_3rd,	Brain_Substantia_nigra	MiR-501-3p was significantly overexpressed in colon neoplasia tissues compared to normal tissues. The present results demonstrated that miR-501-3p promoted Colorectal cancer (CRC) cell proliferation and stemness via targeting adenomatous polyposis coli (APC) to activate Wnt/β-catenin signaling. Serum microRNA miR-501-3p was identified as a potential biomarker related to the progression of AD.	PMID: 31364752, PMID: 28137310	B
CGAP_EST_QUARTILE~20321~testi_normal_3rd,	Brain_Nucleus_accumbens_basal_ganglia	Has not been reported so far.	.	.
CGAP_EST_QUARTILE~20331~testi_normal_3rd,	Brain_Hippocampus; Pituitary	Has not been reported so far.	.	.
CGAP_EST_QUARTILE~20418~mammary gland_neoplasia_3rd,	Brain_Nucleus_accumbens_basal_ganglia	Has not been reported so far.	.	.
CGAP_EST_QUARTILE~20496~colon_neoplasia_3rd,	Brain_Hypothalamus	MiR-501-3p was significantly overexpressed in colon neoplasia tissues compared to normal tissues. The present results demonstrated that miR-501-3p promoted Colorectal cancer (CRC) cell proliferation and stemness via targeting adenomatous polyposis coli (APC) to activate Wnt/β-catenin signaling. Serum microRNA miR-501-3p was identified as a potential biomarker related to the progression of AD.	PMID: 31364752, PMID: 28137310	B
CGAP_EST_QUARTILE~20758~genitourinary_neoplasia_3rd,	Brain_Putamen_basal_ganglia	Has not been reported so far.	.	.
CGAP_EST_QUARTILE~20809~mammary gland_normal_3rd,	Brain_Spinal_cord_cervical_c-1	Has not been reported so far.	.	.
CGAP_EST_QUARTILE~20818~mammary gland_normal_3rd,	Brain_Hippocampus	Has not been reported so far.	.	.
CGAP_EST_QUARTILE~20886~colon_neoplasia_3rd,	Brain_Anterior_cingulate_cortex_BA24	MiR-501-3p was significantly overexpressed in colon neoplasia tissues compared to normal tissues. The present results demonstrated that miR-501-3p promoted Colorectal cancer (CRC) cell proliferation and stemness via targeting adenomatous polyposis coli (APC) to activate Wnt/β-catenin signaling. Serum microRNA miR-501-3p was identified as a potential biomarker related to the progression of AD.	PMID: 31364752, PMID: 28137310	B
CGAP_EST_QUARTILE~20949~colon_neoplasia_3rd,	Brain_Frontal_Cortex_BA9	MiR-501-3p was significantly overexpressed in colon neoplasia tissues compared to normal tissues. The present results demonstrated that miR-501-3p promoted Colorectal cancer (CRC) cell proliferation and stemness via targeting adenomatous polyposis coli (APC) to activate Wnt/β-catenin signaling. Serum microRNA miR-501-3p was identified as a potential biomarker related to the progression of AD.	PMID: 31364752, PMID: 28137310	B
CGAP_EST_QUARTILE~20957~colon_neoplasia_3rd,	Brain_Nucleus_accumbens_basal_ganglia	MiR-501-3p was significantly overexpressed in colon neoplasia tissues compared to normal tissues. The present results demonstrated that miR-501-3p promoted Colorectal cancer (CRC) cell proliferation and stemness via targeting adenomatous polyposis coli (APC) to activate Wnt/β-catenin signaling. Serum microRNA miR-501-3p was identified as a potential biomarker related to the progression of AD.	PMID: 31364752, PMID: 28137310	B
CGAP_EST_QUARTILE~21003~colon_neoplasia_3rd,	Brain_Spinal_cord_cervical_c-1	MiR-501-3p was significantly overexpressed in colon neoplasia tissues compared to normal tissues. The present results demonstrated that miR-501-3p promoted Colorectal cancer (CRC) cell proliferation and stemness via targeting adenomatous polyposis coli (APC) to activate Wnt/β-catenin signaling. Serum microRNA miR-501-3p was identified as a potential biomarker related to the progression of AD.	PMID: 31364752, PMID: 28137310	B
CGAP_EST_QUARTILE~21044~colon_neoplasia_3rd,	Brain_Frontal_Cortex_BA9	MiR-501-3p was significantly overexpressed in colon neoplasia tissues compared to normal tissues. The present results demonstrated that miR-501-3p promoted Colorectal cancer (CRC) cell proliferation and stemness via targeting adenomatous polyposis coli (APC) to activate Wnt/β-catenin signaling. Serum microRNA miR-501-3p was identified as a potential biomarker related to the progression of AD.	PMID: 31364752, PMID: 28137310	B
CGAP_EST_QUARTILE~21060~colon_normal_3rd,	Brain_Hypothalamus	MiR-501-3p was significantly overexpressed in colon neoplasia tissues compared to normal tissues. The present results demonstrated that miR-501-3p promoted Colorectal cancer (CRC) cell proliferation and stemness via targeting adenomatous polyposis coli (APC) to activate Wnt/β-catenin signaling. Serum microRNA miR-501-3p was identified as a potential biomarker related to the progression of AD.	PMID: 31364752, PMID: 28137310	B
CGAP_EST_QUARTILE~21076~genitourinary_neoplasia_3rd,	Brain_Cerebellar_Hemisphere	Has not been reported so far.	.	.
CGAP_EST_QUARTILE~21192~head and neck_normal_3rd,	Brain_Caudate_basal_ganglia	Has not been reported so far.	.	.
CGAP_EST_QUARTILE~21196~head and neck_normal_3rd,	Brain_Cerebellum	Has not been reported so far.	.	.
CGAP_EST_QUARTILE~21412~uncharacterized tissue_neoplasia_3rd,	Brain_Frontal_Cortex_BA9	Has not been reported so far.	.	.
CGAP_EST_QUARTILE~21413~uncharacterized tissue_neoplasia_3rd,	Brain_Cerebellar_Hemisphere	Has not been reported so far.	.	.
CGAP_EST_QUARTILE~21471~uncharacterized tissue_neoplasia_3rd,	Brain_Caudate_basal_ganglia	Has not been reported so far.	.	.
CGAP_EST_QUARTILE~21499~cerebrum_normal_3rd,	Brain_Hypothalamus	The cerebrum plays a significant role in AD. The cerebrum is the largest part of the brain and is responsible for higher cognitive functions such as thinking, memory, and emotions. In AD, there is a gradual and progressive deterioration of the cerebrum due to the accumulation of abnormal protein deposits, including beta-amyloid plaques and tau tangles. These plaques and tangles disrupt the normal…	PMID: 37865102	A
CGAP_EST_QUARTILE~21585~cerebrum_normal_3rd,	Brain_Hypothalamus	The cerebrum plays a significant role in AD. The cerebrum is the largest part of the brain and is responsible for higher cognitive functions such as thinking, memory, and emotions. In AD, there is a gradual and progressive deterioration of the cerebrum due to the accumulation of abnormal protein deposits, including beta-amyloid plaques and tau tangles. These plaques and tangles disrupt the normal…	PMID: 37865102	A
CGAP_EST_QUARTILE~21766~placenta_normal_3rd,	Brain_Hypothalamus	Has not been reported so far.	.	.
CGAP_EST_QUARTILE~21787~placenta_normal_3rd,	Brain_Hypothalamus	Has not been reported so far.	.	.
CGAP_EST_QUARTILE~21851~placenta_normal_3rd,	Brain_Frontal_Cortex_BA9	Has not been reported so far.	.	.
CGAP_EST_QUARTILE~21859~placenta_normal_3rd,	Brain_Putamen_basal_ganglia	Has not been reported so far.	.	.
CGAP_EST_QUARTILE~21862~placenta_normal_3rd,	Brain_Substantia_nigra	Has not been reported so far.	.	.
CGAP_EST_QUARTILE~21970~uncharacterized tissue_uncharacterized histology_3rd,	Brain_Nucleus_accumbens_basal_ganglia	Has not been reported so far.	.	.
CGAP_EST_QUARTILE~22020~uncharacterized tissue_uncharacterized histology_3rd,	Brain_Anterior_cingulate_cortex_BA24	Has not been reported so far.	.	.
CGAP_EST_QUARTILE~22051~skin_uncharacterized histology_3rd,	Brain_Cortex	Has not been reported so far.	.	.
CGAP_EST_QUARTILE~23347~lymphoreticular_neoplasia_3rd,	Brain_Spinal_cord_cervical_c-1	Has not been reported so far.	.	.
CGAP_EST_QUARTILE~23383~colon_normal_3rd,	Brain_Frontal_Cortex_BA9; Brain_Nucleus_accumbens_basal_ganglia	MiR-501-3p was significantly overexpressed in colon neoplasia tissues compared to normal tissues. The present results demonstrated that miR-501-3p promoted Colorectal cancer (CRC) cell proliferation and stemness via targeting adenomatous polyposis coli (APC) to activate Wnt/β-catenin signaling. Serum microRNA miR-501-3p was identified as a potential biomarker related to the progression of AD.	PMID: 31364752, PMID: 28137310	B
CGAP_EST_QUARTILE~23384~colon_normal_3rd,	Brain_Hypothalamus	MiR-501-3p was significantly overexpressed in colon neoplasia tissues compared to normal tissues. The present results demonstrated that miR-501-3p promoted Colorectal cancer (CRC) cell proliferation and stemness via targeting adenomatous polyposis coli (APC) to activate Wnt/β-catenin signaling. Serum microRNA miR-501-3p was identified as a potential biomarker related to the progression of AD.	PMID: 31364752, PMID: 28137310	B
CGAP_EST_QUARTILE~23394~colon_normal_3rd,	Brain_Cerebellum	MiR-501-3p was significantly overexpressed in colon neoplasia tissues compared to normal tissues. The present results demonstrated that miR-501-3p promoted Colorectal cancer (CRC) cell proliferation and stemness via targeting adenomatous polyposis coli (APC) to activate Wnt/β-catenin signaling. Serum microRNA miR-501-3p was identified as a potential biomarker related to the progression of AD.	PMID: 31364752, PMID: 28137310	B
CGAP_EST_QUARTILE~23402~colon_neoplasia_3rd,	Brain_Amygdala	MiR-501-3p was significantly overexpressed in colon neoplasia tissues compared to normal tissues. The present results demonstrated that miR-501-3p promoted Colorectal cancer (CRC) cell proliferation and stemness via targeting adenomatous polyposis coli (APC) to activate Wnt/β-catenin signaling. Serum microRNA miR-501-3p was identified as a potential biomarker related to the progression of AD.	PMID: 31364752, PMID: 28137310	B
CGAP_EST_QUARTILE~23468~colon_neoplasia_3rd,	Brain_Hypothalamus	MiR-501-3p was significantly overexpressed in colon neoplasia tissues compared to normal tissues. The present results demonstrated that miR-501-3p promoted Colorectal cancer (CRC) cell proliferation and stemness via targeting adenomatous polyposis coli (APC) to activate Wnt/β-catenin signaling. Serum microRNA miR-501-3p was identified as a potential biomarker related to the progression of AD.	PMID: 31364752, PMID: 28137310	B
CGAP_EST_QUARTILE~23598~thyroid_normal_3rd,	Brain_Anterior_cingulate_cortex_BA24	The overproduction of reactive oxygen and nitrogen species (thereafter collectively called Reactive Oxidizing Species, ROS), and the consequent increase in oxidative stress leading to an irreversible cellular damage, is frequently associated with some diseases like atherosclerosis, pulmonary fibrosis, AD. Recently, several Authors have emphasized the relationship between oxidative stressand thyro…	PMID: 22774406	B
CGAP_EST_QUARTILE~23627~thyroid_normal_3rd,	Brain_Cerebellum	The overproduction of reactive oxygen and nitrogen species (thereafter collectively called Reactive Oxidizing Species, ROS), and the consequent increase in oxidative stress leading to an irreversible cellular damage, is frequently associated with some diseases like atherosclerosis, pulmonary fibrosis, AD. Recently, several Authors have emphasized the relationship between oxidative stressand thyro…	PMID: 22774406	B
CGAP_EST_QUARTILE~23649~thyroid_neoplasia_3rd,	Brain_Caudate_basal_ganglia	The overproduction of reactive oxygen and nitrogen species (thereafter collectively called Reactive Oxidizing Species, ROS), and the consequent increase in oxidative stress leading to an irreversible cellular damage, is frequently associated with some diseases like atherosclerosis, pulmonary fibrosis, AD. Recently, several Authors have emphasized the relationship between oxidative stressand thyro…	PMID: 22774406	B
CGAP_EST_QUARTILE~23722~thyroid_neoplasia_3rd,	Brain_Frontal_Cortex_BA9	The overproduction of reactive oxygen and nitrogen species (thereafter collectively called Reactive Oxidizing Species, ROS), and the consequent increase in oxidative stress leading to an irreversible cellular damage, is frequently associated with some diseases like atherosclerosis, pulmonary fibrosis, AD. Recently, several Authors have emphasized the relationship between oxidative stressand thyro…	PMID: 22774406	B
CGAP_EST_QUARTILE~23752~uncharacterized tissue_neoplasia_3rd,	Brain_Cerebellum	Has not been reported so far.	.	.
CGAP_EST_QUARTILE~23776~uncharacterized tissue_neoplasia_3rd,	Brain_Hypothalamus	Has not been reported so far.	.	.
CGAP_EST_QUARTILE~23804~uncharacterized tissue_neoplasia_3rd,	Brain_Nucleus_accumbens_basal_ganglia	Has not been reported so far.	.	.
CGAP_EST_QUARTILE~23837~brain_neoplasia_3rd,	Brain_Nucleus_accumbens_basal_ganglia	Has not been reported so far.	.	.
CGAP_EST_QUARTILE~23847~ovary_neoplasia_3rd,	Brain_Nucleus_accumbens_basal_ganglia	Has not been reported so far.	.	.
CGAP_EST_QUARTILE~23916~brain_normal_3rd,	Brain_Amygdala	AD is the primary stage of dementia which causes memory loss, difficulty in thinking, concentrating, making decisions and cognitive decline due to the high deposition of amyloid β protein in brain cells. The increase in the amount of amyloid β protein strengthens the cell death and blocks the signal transmission.	https://doi.org/10.1016/j.asoc.2019.105857	A
CGAP_EST_QUARTILE~26442~uncharacterized tissue_uncharacterized histology_3rd,	Pituitary	Has not been reported so far.	.	.
CGAP_EST_QUARTILE~26766~uncharacterized tissue_neoplasia_3rd,	Brain_Cortex	Has not been reported so far.	.	.
CGAP_EST_QUARTILE~26823~lymphoreticular_normal_3rd,	Brain_Hypothalamus	Has not been reported so far.	.	.
CGAP_EST_QUARTILE~27086~mammary gland_neoplasia_3rd,	Brain_Hippocampus	Has not been reported so far.	.	.
CGAP_EST_QUARTILE~27145~colon_neoplasia_3rd,	Brain_Caudate_basal_ganglia; Brain_Hypothalamus; Brain_Nucleus_accumbens_basal_ganglia	MiR-501-3p was significantly overexpressed in colon neoplasia tissues compared to normal tissues. The present results demonstrated that miR-501-3p promoted Colorectal cancer (CRC) cell proliferation and stemness via targeting adenomatous polyposis coli (APC) to activate Wnt/β-catenin signaling. Serum microRNA miR-501-3p was identified as a potential biomarker related to the progression of AD.	PMID: 31364752, PMID: 28137310	B
CGAP_EST_QUARTILE~27220~ovary_neoplasia_3rd,	Brain_Amygdala	Has not been reported so far.	.	.
CGAP_EST_QUARTILE~27229~ovary_neoplasia_3rd,	Brain_Nucleus_accumbens_basal_ganglia	Has not been reported so far.	.	.
CGAP_EST_QUARTILE~27400~uncharacterized tissue_uncharacterized histology_3rd,	Brain_Caudate_basal_ganglia	Has not been reported so far.	.	.
CGAP_EST_QUARTILE~2918~colon_neoplasia_3rd,	Brain_Hippocampus; Brain_Spinal_cord_cervical_c-1	MiR-501-3p was significantly overexpressed in colon neoplasia tissues compared to normal tissues. The present results demonstrated that miR-501-3p promoted Colorectal cancer (CRC) cell proliferation and stemness via targeting adenomatous polyposis coli (APC) to activate Wnt/β-catenin signaling. Serum microRNA miR-501-3p was identified as a potential biomarker related to the progression of AD.	PMID: 31364752, PMID: 28137310	B
CGAP_EST_QUARTILE~2949~stomach_neoplasia_3rd,	Brain_Cerebellum	H. pylori is typically acquired early in life, and in colonized populations, it is the dominant member of the gastric niche,and interact directly with gastric epithelial cells. This intimate cross-talk between host and microbe and its beneficial roles to host physiology has made H. pylori an essential organism in the stomach's normal flora. Several studies have been conducted to verify the relati…	PMID: 25439068	B
CGAP_EST_QUARTILE~31407~head and neck_normal_3rd,	Brain_Amygdala	Has not been reported so far.	.	.
CGAP_EST_QUARTILE~31446~cervix_neoplasia_3rd,	Brain_Cerebellum	Has not been reported so far.	.	.
CGAP_EST_QUARTILE~32541~cartilage_neoplasia_3rd,	Brain_Hypothalamus	Has not been reported so far.	.	.
CGAP_EST_QUARTILE~349~brain_neoplasia_3rd,	Brain_Nucleus_accumbens_basal_ganglia	Has not been reported so far.	.	.
CGAP_EST_QUARTILE~362~placenta_normal_3rd,	Brain_Nucleus_accumbens_basal_ganglia	Has not been reported so far.	.	.
CGAP_EST_QUARTILE~38095~liver_uncharacterized histology_3rd,	Brain_Caudate_basal_ganglia	Amiodarone-induced hepatotoxicity consists of mild liver test abnormalities and rare cases of acute hepatitis and chronic hepatic lesions, and histologically resembles the whole spectrum of alcoholic liver disease, i.e., non-alcoholic steatohepatitis. Amiodarone-induced neurotoxicity, including tremor, ataxia and peripheral neuropathy, is known, and some cases of parkinsonism following amiodarone…	PMID: 20175957	B
CGAP_EST_QUARTILE~387~cerebrum_normal_3rd,	Brain_Hypothalamus	The cerebrum plays a significant role in AD. The cerebrum is the largest part of the brain and is responsible for higher cognitive functions such as thinking, memory, and emotions. In AD, there is a gradual and progressive deterioration of the cerebrum due to the accumulation of abnormal protein deposits, including beta-amyloid plaques and tau tangles. These plaques and tangles disrupt the normal…	PMID: 37865102	A
CGAP_EST_QUARTILE~39~uncharacterized tissue_uncharacterized histology_3rd,	Brain_Cortex	Has not been reported so far.	.	.
CGAP_EST_QUARTILE~39137~uncharacterized tissue_uncharacterized histology_3rd,	Brain_Nucleus_accumbens_basal_ganglia	Has not been reported so far.	.	.
CGAP_EST_QUARTILE~395~uncharacterized tissue_uncharacterized histology_3rd,	Brain_Hypothalamus	Has not been reported so far.	.	.
CGAP_EST_QUARTILE~4~cerebrum_normal_3rd,	Brain_Cortex	The cerebrum plays a significant role in AD. The cerebrum is the largest part of the brain and is responsible for higher cognitive functions such as thinking, memory, and emotions. In AD, there is a gradual and progressive deterioration of the cerebrum due to the accumulation of abnormal protein deposits, including beta-amyloid plaques and tau tangles. These plaques and tangles disrupt the normal…	PMID: 37865102	A
CGAP_EST_QUARTILE~40083~uncharacterized tissue_neoplasia_3rd,	Brain_Cortex	Has not been reported so far.	.	.
CGAP_EST_QUARTILE~40102~brain_normal_3rd,	Pituitary	AD is the primary stage of dementia which causes memory loss, difficulty in thinking, concentrating, making decisions and cognitive decline due to the high deposition of amyloid β protein in brain cells. The increase in the amount of amyloid β protein strengthens the cell death and blocks the signal transmission.	https://doi.org/10.1016/j.asoc.2019.105857	A
CGAP_EST_QUARTILE~40133~brain_normal_3rd,	Brain_Cerebellum	AD is the primary stage of dementia which causes memory loss, difficulty in thinking, concentrating, making decisions and cognitive decline due to the high deposition of amyloid β protein in brain cells. The increase in the amount of amyloid β protein strengthens the cell death and blocks the signal transmission.	https://doi.org/10.1016/j.asoc.2019.105857	A
CGAP_EST_QUARTILE~40136~brain_normal_3rd,	Brain_Hypothalamus	AD is the primary stage of dementia which causes memory loss, difficulty in thinking, concentrating, making decisions and cognitive decline due to the high deposition of amyloid β protein in brain cells. The increase in the amount of amyloid β protein strengthens the cell death and blocks the signal transmission.	https://doi.org/10.1016/j.asoc.2019.105857	A
CGAP_EST_QUARTILE~40257~gastrointestinal tract_normal_3rd,	Brain_Amygdala	Has not been reported so far.	.	.
CGAP_EST_QUARTILE~40314~uncharacterized tissue_uncharacterized histology_3rd,	Brain_Hypothalamus	Has not been reported so far.	.	.
CGAP_EST_QUARTILE~552~uncharacterized tissue_uncharacterized histology_3rd,	Brain_Cerebellum	Has not been reported so far.	.	.
CGAP_EST_QUARTILE~57~colon_neoplasia_3rd,	Brain_Anterior_cingulate_cortex_BA24	MiR-501-3p was significantly overexpressed in colon neoplasia tissues compared to normal tissues. The present results demonstrated that miR-501-3p promoted Colorectal cancer (CRC) cell proliferation and stemness via targeting adenomatous polyposis coli (APC) to activate Wnt/β-catenin signaling. Serum microRNA miR-501-3p was identified as a potential biomarker related to the progression of AD.	PMID: 31364752, PMID: 28137310	B
CGAP_EST_QUARTILE~572~whole body_normal_3rd,	Brain_Caudate_basal_ganglia	Has not been reported so far.	.	.
CGAP_EST_QUARTILE~578~uncharacterized tissue_uncharacterized histology_3rd,	Brain_Caudate_basal_ganglia	Has not been reported so far.	.	.
CGAP_EST_QUARTILE~58~pooled tissue_normal_3rd,	Brain_Amygdala	Has not been reported so far.	.	.
CGAP_EST_QUARTILE~6122~mammary gland_neoplasia_3rd,	Brain_Nucleus_accumbens_basal_ganglia	Has not been reported so far.	.	.
CGAP_EST_QUARTILE~6151~mammary gland_neoplasia_3rd,	Brain_Putamen_basal_ganglia	Has not been reported so far.	.	.
CGAP_EST_QUARTILE~64~testi_neoplasia_3rd,	Brain_Cortex	Has not been reported so far.	.	.
CGAP_EST_QUARTILE~69~colon_uncharacterized histology_3rd,	Brain_Putamen_basal_ganglia	MiR-501-3p was significantly overexpressed in colon neoplasia tissues compared to normal tissues. The present results demonstrated that miR-501-3p promoted Colorectal cancer (CRC) cell proliferation and stemness via targeting adenomatous polyposis coli (APC) to activate Wnt/β-catenin signaling. Serum microRNA miR-501-3p was identified as a potential biomarker related to the progression of AD.	PMID: 31364752, PMID: 28137310	B
CGAP_EST_QUARTILE~695~testi_neoplasia_3rd,	Brain_Amygdala	Has not been reported so far.	.	.
CGAP_EST_QUARTILE~755~stomach_normal_3rd,	Brain_Nucleus_accumbens_basal_ganglia	H. pylori is typically acquired early in life, and in colonized populations, it is the dominant member of the gastric niche,and interact directly with gastric epithelial cells. This intimate cross-talk between host and microbe and its beneficial roles to host physiology has made H. pylori an essential organism in the stomach's normal flora. Several studies have been conducted to verify the relati…	PMID: 25439068	B
CGAP_EST_QUARTILE~7638~kidney_neoplasia_3rd,	Brain_Hypothalamus	Has not been reported so far.	.	.
CGAP_EST_QUARTILE~817~uncharacterized tissue_uncharacterized histology_3rd,	Brain_Nucleus_accumbens_basal_ganglia	Has not been reported so far.	.	.
CGAP_EST_QUARTILE~820~colon_normal_3rd,	Brain_Caudate_basal_ganglia	MiR-501-3p was significantly overexpressed in colon neoplasia tissues compared to normal tissues. The present results demonstrated that miR-501-3p promoted Colorectal cancer (CRC) cell proliferation and stemness via targeting adenomatous polyposis coli (APC) to activate Wnt/β-catenin signaling. Serum microRNA miR-501-3p was identified as a potential biomarker related to the progression of AD.	PMID: 31364752, PMID: 28137310	B
CGAP_EST_QUARTILE~852~nervou_normal_3rd,	Brain_Nucleus_accumbens_basal_ganglia	In AD, there is a gradual and progressive deterioration of the cerebrum due to the accumulation of abnormal protein deposits, including beta-amyloid plaques and tau tangles. These plaques and tangles disrupt the normal communication between nerve cells (neurons) in the brain, leading to the death of neurons and the gradual loss of brain tissue, particularly in the areas associated with memory, le…	PMID: 37865102	A
CGAP_EST_QUARTILE~879~genitourinary_normal_3rd,	Brain_Frontal_Cortex_BA9	Has not been reported so far.	.	.
CGAP_EST_QUARTILE~920~colon_neoplasia_3rd,	Brain_Cerebellar_Hemisphere	MiR-501-3p was significantly overexpressed in colon neoplasia tissues compared to normal tissues. The present results demonstrated that miR-501-3p promoted Colorectal cancer (CRC) cell proliferation and stemness via targeting adenomatous polyposis coli (APC) to activate Wnt/β-catenin signaling. Serum microRNA miR-501-3p was identified as a potential biomarker related to the progression of AD.	PMID: 31364752, PMID: 28137310	B
CGAP_EST_QUARTILE~973~uncharacterized tissue_uncharacterized histology_3rd,	Brain_Amygdala	Has not been reported so far.	.	.
CGAP_SAGE_QUARTILE~1~mammary gland_breast myoepithelium_3rd,	Brain_Substantia_nigra	Has not been reported so far.	.	.
CGAP_SAGE_QUARTILE~1163~mammary gland_Grade I, ER+, PR+, Her2- invasive ductal carcinoma_3rd,	Brain_Amygdala	Has not been reported so far.	.	.
CGAP_SAGE_QUARTILE~13~colon_adenocarcinoma_3rd,	Brain_Cerebellum	MiR-501-3p was significantly overexpressed in colon neoplasia tissues compared to normal tissues. The present results demonstrated that miR-501-3p promoted Colorectal cancer (CRC) cell proliferation and stemness via targeting adenomatous polyposis coli (APC) to activate Wnt/β-catenin signaling. Serum microRNA miR-501-3p was identified as a potential biomarker related to the progression of AD.	PMID: 31364752, PMID: 28137310	B
CGAP_SAGE_QUARTILE~14~colon_adenocarcinoma_3rd,	Brain_Cerebellum	MiR-501-3p was significantly overexpressed in colon neoplasia tissues compared to normal tissues. The present results demonstrated that miR-501-3p promoted Colorectal cancer (CRC) cell proliferation and stemness via targeting adenomatous polyposis coli (APC) to activate Wnt/β-catenin signaling. Serum microRNA miR-501-3p was identified as a potential biomarker related to the progression of AD.	PMID: 31364752, PMID: 28137310	B
CGAP_SAGE_QUARTILE~167~spinal cord_normal spinal cord_3rd,	Brain_Hypothalamus	Data indicate that APP and A/B might play beneficial roles in neuronal survival of aged spinal motor neurons after axonal injury.	PMID: 12898540	B
CGAP_SAGE_QUARTILE~2~retina_retinal pigment epithelium (RPE) and choroid_3rd,	Brain_Nucleus_accumbens_basal_ganglia	The observed Aβ deposition in the RPE layer may cause RPE dysfunction, which is associated with microglia cells infiltration into the retina of aged transgenic mice, suggesting that Aβ deposition probably plays a significant role in RPE-related degenerative disease.	PMID: 29862171	B
CGAP_SAGE_QUARTILE~34~stomach_normal gastric epithelium_3rd,	Brain_Spinal_cord_cervical_c-1	Recent epidemiological studies have supported the correlation between Helicobacter pylori infection and the development of AD.HpHpn,a histidine-rich A.pylori protein,forms amyloid-like oligomers;it may be a pathogenic factor for AD progression.HpHpn may also be transported from the gastric epithelium to the brain. However,HpHpn is secreted from A pylori on the outer surface of gastric epithelia;t…	PMID: 34935901	A
CGAP_SAGE_QUARTILE~420~mammary gland_normal breast tissue from a breast cancer patient (corresponding to IDC7)_3rd,	Brain_Spinal_cord_cervical_c-1	Has not been reported so far.	.	.
CGAP_SAGE_QUARTILE~424~mammary gland_ductal carcinoma in situ, extensive, gradeIII, Her2+_3rd,	Brain_Cerebellar_Hemisphere	Has not been reported so far.	.	.
CGAP_SAGE_QUARTILE~55~white blood cells_leukocytes from breast carcinoma_3rd,	Brain_Cortex	Has not been reported so far.	.	.
CGAP_SAGE_QUARTILE~6~brain_astrocytoma grade II_3rd,	Brain_Hypothalamus	Has not been reported so far.	.	.
CGAP_SAGE_QUARTILE~6~cerebellum_medulloblastoma with neuroblastic differentiation_3rd,	Brain_Frontal_Cortex_BA9	Has not been reported so far.	.	.
CGAP_SAGE_QUARTILE~649~mammary gland_primary grade III. ductal invasive breast carcinoma_3rd,	Brain_Nucleus_accumbens_basal_ganglia	Has not been reported so far.	.	.
CGAP_SAGE_QUARTILE~7~brain_glioblastoma, cerebral cortex_3rd,	Brain_Cerebellum	Glioblastoma and dementia may share a common cause.	PMID: 20181435	B
CGAP_SAGE_QUARTILE~97~stomach_adenocarcinoma_3rd,	Brain_Amygdala; Brain_Nucleus_accumbens_basal_ganglia	H. pylori is typically acquired early in life, and in colonized populations, it is the dominant member of the gastric niche,and interact directly with gastric epithelial cells. This intimate cross-talk between host and microbe and its beneficial roles to host physiology has made H. pylori an essential organism in the stomach's normal flora. Several studies have been conducted to verify the relati…	PMID: 25439068	B
CGN~GNF2_CD97	Brain_Hypothalamus	Has not been reported so far.	.	.
CGN~GNF2_JAK1	Brain_Nucleus_accumbens_basal_ganglia	Study suggests that the NLRP3-relevant JAK1/STAT3/P65/IRF3 signalling pathway is related to AD pathogenesis.	PMID: 33724512	A
CGN~GNF2_PA2G4	Brain_Nucleus_accumbens_basal_ganglia; Brain_Putamen_basal_ganglia	In the neuroblastoma, PA2G4, as a novel binding protein for MYCN, increases the stability of MYCN and serves as a co-factor in the MYCN positive feedback expression loop. This indirectly indicates that PA2G4 may be associated with AD.	PMID: 29675796	A
CGN~GNF2_PTPN4	Brain_Cerebellum	The miR-34a-5p/PTPN4 axis is responsible for anti-thyroid cancer effect of crocin. Crocin played an anti-apoptotic effect in amyloid beta-induced neuronal apoptosis in AD.	PMID: 35085590	B
CGN~GNF2_RAB3A	Brain_Frontal_Cortex_BA9	Given that Rab GTPases often regulate synaptic function, it is not surprising that levels of RAB3A are enriched in presynaptic vesicles and its levels were found to be markedly decreased in the frontal and parietal cortices of AD specimens, which correlated with cognitive impairment in AD.	PMID: 30261139	A
CGN~GNF2_RAD23A	Brain_Spinal_cord_cervical_c-1	Analyses revealed that largest module M1 positively correlated with AD phenotypes. The hub proteins in M1 linked to pathways that control protein homeostasis, including 11 proteasome complex components (PSMA2, PSMC1, PSMC2, PSMC4, PSMC6, PSMD1, PSMD12, PSMD13, PSMD14, RAD23A, and RAD23B) with 26S proteasome regulatory subunit PSMD1 as a top hub protein. The overrepresentation of the proteostasis …	PMID: 29490708	A
CGN~GNF2_XRCC5	Brain_Anterior_cingulate_cortex_BA24	Has not been reported so far.	.	.
CGN~MORF_ATF2	Brain_Cerebellum	In the brain, cytoplasmic ATF2 was observed in cortical neurons of patients with AD. hsa-miR-933 can regulate a target of ATF2 to modulate the optimal expression of ATF2 in neuron cells to render neuroprotection for the inhibition of neurodegenerative diseases.	PMID: 9138733, PMID: 32993798	A
CGN~MORF_BUB3	Brain_Nucleus_accumbens_basal_ganglia	ANAPC5, BUB3, and RNF38 were deactivated in incipient AD, then greatly activated in moderate AD, and finally decreased in severe AD. Data indicated that SFPQ was regulated by ZNF207, BUB3, STIP1, and RNF38. SFPQ pathology may progress together with the tau pathology in AD.	PMID: 25024739	B
CGN~MORF_CAMK4	Brain_Cerebellar_Hemisphere	Study suggest that ATP6V1A/BNIP3 and CAMK4/TIPRL/TOMM70 are associated with mitochondrial dysfunction, inflammatory processes, and various pathways involved in AD pathogenesis.	PMID: 34683848	A
CGN~MORF_MDM2	Brain_Cerebellar_Hemisphere	The relationship between MDM2 and AD is that MDM2 plays a role in regulating the transcription factor p53.	PMID: 20181016	A
CGN~MORF_MLLT10	Brain_Cerebellar_Hemisphere	There is limited evidence of a direct relationship between AD and MLLT10. MLLT10, Histone Lysine Methyltransferase DOT1L Cofactor, encodes a protein involved in transcriptional regulation and chromatin remodeling. The dynamic changes in chromatin remodeling regulate gene transcription and can lead to defects in epigenetic gene regulation, contributing to AD pathogenesis.	PMID: 36647159	B
CGN~MORF_RAD51L3	Brain_Cerebellum	There is limited evidence of a direct relationship between AD and RAD51L3. RAD51L3 is a gene that codes for a protein involved in DNA repair. Altered DNA repair is an early pathogenic pathway in AD.	PMID: 29618789, PMID: 10871607	B
CGN~MORF_SOD1	Brain_Cerebellum	A growing body of evidence indicates that pathological forms of amyloid beta (Aβ) peptide contribute to neuronal degeneration and synaptic loss in AD. In this study, we investigated the impact of exogenous Aβ1-42 oligomers (AβO) and endogenously liberated Aβ peptides on transcription of genes for anti-oxidative and mitochondria-related proteins in cell lines (neuronal SH-SY5Y and microglial BV2) …	PMID: 31734880	B
CGP~Dataset 1S: Fig4: MyHC1 > MyHC 2B~CHEMELLO_SOLEUS_VS_EDL_MYOFIBERS_UP	Brain_Substantia_nigra	Genes up-regulated in type 1 (soleus) vs type 2B (EDL) myofibers. The abnormal accumulation of amyloid β protein, which is the invariable pathological alterations in the brains affected by AD, has been demonstrated in denervated soleus muscle fibers in chloroquine-induced myopathy in rats.	PMID: 8616629	A
CGP~Fig 1S: UP in medulloblastoma, DOWN in cerebellum~LEE_TARGETS_OF_PTCH1_AND_SUFU_UP	Brain_Caudate_basal_ganglia	Genes up-regulated in medulloblastoma tumors from animals with inactivating mutations of one copy of PTCH1 or SUFU in conjunction with TP53 loss. PTCH1 and SUFU (regulator of the Sonic Hedgehog (SHH) pathway, Sonic hedgehog (Shh) signaling) may contributes to the pathogenesis of AD.	PMID: 37097427, PMID: 29564360, PMID: 31175839	A
CGP~Fig 3b: blue in ALL~GOLUB_ALL_VS_AML_DN	Brain_Nucleus_accumbens_basal_ganglia	Has not been reported so far.	.	.
CGP~Fig 5S: cluster 3~FARMER_BREAST_CANCER_CLUSTER_3	Brain_Putamen_basal_ganglia	Has not been reported so far.	.	.
CGP~Fig. 2A~RHODES_CANCER_META_SIGNATURE	Brain_Nucleus_accumbens_basal_ganglia	Has not been reported so far.	.	.
CGP~Fig.1A~YAMASHITA_LIVER_CANCER_WITH_EPCAM_DN	Brain_Spinal_cord_cervical_c-1	Has not been reported so far.	.	.
CGP~GSE1897: top 100 up-regulated in E2f1; converted to human orthologs~LEE_LIVER_CANCER_E2F1_UP	Brain_Spinal_cord_cervical_c-1	Study observed an increased level of ppRb immunoreactiv ity and re-distribution of E2F-1 into the cytoplasm of cells during both AD and amyotrophic lateral sclerosis (ALS), suggests that E2F-1 may not directly activate gene expression in these cells but instead perform an alternative function in the cytoplasm.	PMID: 12214040	B
CGP~http://www.myccancergene.org/site/mycTargetDB.asp~DANG_MYC_TARGETS_DN	Brain_Hippocampus	Genes down-regulated by MYC and whose promoters are bound by MYC, according to MYC Target Gene Database. Results demonstrate that neuron death in AD, Huntington disease (HD) and Parkinson disease (PD) is not associated with modifications in the steady-state expression of N-myc and c-myc in individual neurons, and that neurofibrillary degeneration and Lewy body formation are not accompanied by inc…	PMID: 10837922	A
CGP~Suppl. Data 2D: Table 2S: Fold-diff in geom means > 1~CROONQUIST_NRAS_VS_STROMAL_STIMULATION_UP	Brain_Cortex	Has not been reported so far.	.	.
CGP~Suppl. Excel File 1S: 21q22~NIKOLSKY_BREAST_CANCER_21Q22_AMPLICON	Brain_Hypothalamus	Has not been reported so far.	.	.
CGP~Suppl. Excel File 1S: 22q13~NIKOLSKY_BREAST_CANCER_22Q13_AMPLICON	Brain_Amygdala	Has not been reported so far.	.	.
CGP~Suppl. file 1: top 100 up-regulated genes, converted to human orthologs~KENNY_CTNNB1_TARGETS_UP	Pituitary	Genes up-regulated in HC11 cells (mammary epithelium) by expression of constantly active CTNNB1. The amyloid beta precursor protein (APP) plays a pathophysiological role in the development of AD. The interaction of AhR/WNT/CTNNB1 has a positive regulatory effect, but Notch has a negative regulatory effect on the mRNA and protein expression of APP, which have a correlation with mice's learning ski…	PMID: 35237419	B
CGP~Suppl. Info 2: Table 5S: 4NQO and UV [G]~KYNG_DNA_DAMAGE_BY_4NQO_OR_UV	Brain_Caudate_basal_ganglia	4NQO treatment and UV irradiation responding genes. (We characterized the expression of 6912 genes in human primary fibroblasts after exposure to three different kinds of cellular stress that introduces DNA damage: 4-nitroquinoline-1-oxide (4NQO), gamma-irradiation, or UV-irradiation.) DNA damage of neurons is accumulated in AD.	PMID: 37807326	B
CGP~Supplementary Table 3E, in Mebarki et al., Oncotarget (2016), 7: 39026 - 39043~MEBARKI_HCC_PROGENITOR_WNT_DN_BLOCKED_BY_FZD8CRD	Brain_Cerebellar_Hemisphere	Transcriptome of human HepaRG hepatocellular carcinoma liver progenitors in responses to a WNT3A-enriched microenvironment and dissection of pathways dependent on _-catenin and/or blocked by the SFRP-like Wnt inhibitor FZD8_CRD. Although Wnt signaling pathway disorders are best known in cancer progression, they can be a cause of other diseases development, for example AD and bone abnormalities. I…	PMID: 29980141	A
CGP~Supplementary Table 3G, in Mebarki et al., Oncotarget (2016), 7: 39026 - 39043~MEBARKI_HCC_PROGENITOR_WNT_UP_CTNNB1_DEPENDENT_BLOCKED_BY_FZD8CRD	Brain_Cortex	Has not been reported so far.	.	.
CGP~Table 1: 2q13-q36~MYLLYKANGAS_AMPLIFICATION_HOT_SPOT_25	Brain_Cerebellum	Has not been reported so far.	.	.
CGP~Table 1: cluster 2~VERNELL_RETINOBLASTOMA_PATHWAY_DN	Brain_Spinal_cord_cervical_c-1	Cluster 2: genes down-regulated by RB1, CDNK2A [GeneID=1029;5925], and one of the E2Fs (E2F1, E2F2, or E2F3 [GeneID=1869;1870;1871]). Study observed an increased level of ppRb immunoreactiv ity and re-distribution of E2F-1 into the cytoplasm of cells during both AD and amyotrophic lateral sclerosis (ALS), suggests that E2F-1 may not directly activate gene expression in these cells but instead per…	PMID: 12214040	B
CGP~Table 1: Fold change in MS427 < 0~ZIRN_TRETINOIN_RESPONSE_DN	Brain_Nucleus_accumbens_basal_ganglia	Has not been reported so far.	.	.
CGP~Table 1: Genes uniquely upregulated by IL-2 in T1~FUNG_IL2_SIGNALING_2	Brain_Frontal_Cortex_BA9	Genes up-regulated by IL2 [GeneID=3558] in T1 cells (primary thymocytes immortalized by Tax, an HTLV-1 encoded gene). Interleukin-2 (IL-2) improves amyloid pathology, synaptic failure and memory in AD mice.	PMID: 28003243	A
CGP~Table 1: Overexpressed genes in patients who remained disease-free~BARRIER_CANCER_RELAPSE_NORMAL_SAMPLE_DN	Brain_Hypothalamus	Has not been reported so far.	.	.
CGP~Table 1: Up-regulated genes~KOBAYASHI_EGFR_SIGNALING_6HR_UP	Brain_Hypothalamus	Has not been reported so far.	.	.
CGP~Table 1~CHO_NR4A1_TARGETS	Brain_Cerebellum	A marked downregulated gene expression of the NR4A subfamily were obtained from PD patients, but only a NR4A1 decrease in AD patients compared to HC.	PMID: 27159982	B
CGP~Table 1~DALESSIO_TSA_RESPONSE	Brain_Cerebellar_Hemisphere	Top genes up-regulated in HEK293 cells (fibroblast) in response to trichostatin A (TSA) [PubChem=5562]. The histone deacetylase inhibitor, trichostatin A, is used to treat AD and can improve learning and memory. The mechanism for this action may be that trichostatin A increases cell viability and the antioxidant capacity of SH-SY5Y cells by alleviating Keap1-mediated inhibition Nrf2 signaling, th…	PMID: 31552902	A
CGP~Table 1~NUMATA_CSF3_SIGNALING_VIA_STAT3	Brain_Cerebellar_Hemisphere	Target genes for STAT3 [GeneID=20848] in CSF3 [GeneID=12985] signaling during myeloblast differentiation to neutrophils. Study suggests that the NLRP3-relevant JAK1/STAT3/P65/IRF3 signalling pathway is related to AD pathogenesis.	PMID: 33724512	A
CGP~Table 1~ONGUSAHA_TP53_TARGETS	Brain_Hypothalamus	Genes up-regulated in MEF cells (embryonic fibroblast) lacking TP53 and BRCA1 [GeneID=7157;672] by expression of TP53; most genes are further up-regulated by simultaneous expression of BRCA1. The p53 (TP53 gene encoded) protein is mostly known for its role in tumor suppression. However, emerging evidence supports that dysregulated p53 activity may contribute to various peripheral and brain altera…	PMID: 33272326	A
CGP~Table 1~STAEGE_EWING_FAMILY_TUMOR	Brain_Nucleus_accumbens_basal_ganglia	Has not been reported so far.	.	.
CGP~Table 1~THEODOROU_MAMMARY_TUMORIGENESIS	Brain_Cortex	Has not been reported so far.	.	.
CGP~Table 1~WOTTON_RUNX_TARGETS_UP	Brain_Putamen_basal_ganglia	Common target genes up-regulated by all three Runx family members (RUNX1, RUNX2, and RUNX3 [GeneID=861;860;864]) in MEF cells (embryonic fibroblasts). BMP4-SMAD1/5/9-RUNX2 pathway activation inhibits neurogenesis and oligodendrogenesis in Alzheimer’s patients’ iPSCs in senescence-related conditions. Significant associations of SNPs in five genes with dementia of Alzheimer's disease (DAD) in Down …	PMID: 37163982; PMID: 20946940	A
CGP~Table 1~ZHOU_TNF_SIGNALING_30MIN	Brain_Spinal_cord_cervical_c-1	Tumor necrosis factor (TNF), a ligand cytokine, is involved in systemic inflammation. Apart from the well-known pharmacological effects of TNF inhibitors on autoimmune disorders, interest in the effects of TNF in neurodegenerative disorders such as AD is increasing. TNF and its type 1 receptor (TNFRI) are not only involved in AD-related brain neuroinflammation, but also contribute to amyloidogene…	PMID: 24998784	A
CGP~Table 1S: Cluster 5~LUI_THYROID_CANCER_CLUSTER_5	Brain_Hypothalamus	The overproduction of reactive oxygen and nitrogen species (thereafter collectively called Reactive Oxidizing Species, ROS), and the consequent increase in oxidative stress leading to an irreversible cellular damage, is frequently associated with some diseases like atherosclerosis, pulmonary fibrosis, AD. Recently, several Authors have emphasized the relationship between oxidative stressand thyro…	PMID: 22774406	B
CGP~Table 1S: ICP, 5mC (log2) in sperm < 0~WEBER_METHYLATED_ICP_IN_SPERM_DN	Brain_Nucleus_accumbens_basal_ganglia	Has not been reported so far.	.	.
CGP~Table 1S: Probeset average sheet: Only 611-60h regulated~PEDERSEN_METASTASIS_BY_ERBB2_ISOFORM_7	Brain_Hypothalamus	Genes regulated in MCF7 cells (breast cancer) by expression of the truncated (611-CTF) form of ERBB2 [GeneID=2064] at 60 h time point. ErbB2 regulates autophagic flux to modulate the proteostasis of APP-CTFs in AD.	PMID: 28351972	A
CGP~Table 1S~BORCZUK_MALIGNANT_MESOTHELIOMA_UP	Brain_Cortex	Has not been reported so far.	.	.
CGP~Table 1S~KIM_WT1_TARGETS_8HR_DN	Brain_Cortex	Genes down-regulated in UB27 cells (osteosarcoma) at 8 hr after inducing the expression of a mutant form of WT1 [GeneID=7490]. Wilms' tumor suppressor (WT1) is a mediator of neuronal degeneration associated with the pathogenesis of AD.	PMID: 12914969	A
CGP~Table 1S~LIU_PROSTATE_CANCER_DN	Brain_Frontal_Cortex_BA9	A strong correlation has been found between Prostate cancer and AD: the use of androgen deprivation therapy (ADT) in the treatment of prostate cancer and an increased risk of AD in a general population cohort.	PMID: 26644522	A
CGP~Table 1S~MADAN_DPPA4_TARGETS	Brain_Hypothalamus	Has not been reported so far.	.	.
CGP~Table 1S~NELSON_RESPONSE_TO_ANDROGEN_DN	Brain_Caudate_basal_ganglia	Genes down-regulated in LNCaP cells (prostate cancer) in response to synthetic androgen R1881 [PubChem=13766]. Animal experiments and cell biology studies have provided evidence that both estrogens and androgens can play a protective role against AD related neurodegeneration.	PMID: 17917157	A
CGP~Table 1S~SUNG_METASTASIS_STROMA_UP	Brain_Anterior_cingulate_cortex_BA24	Genes up-regulated in metastatic vs non-metastatic stromal cells originated from either bone or prostate tissues. The evolved stromal cells are highly inductive of human prostate cancer (PCa) growth in mice, and expressed increased levels of extracellular matrix (versican and tenascin) and chemokine (BDFN, CCL5, CXCL5, and CXCL16) genes. Three chemokine genes (CCL5, CXCL1, and CXCL16) were consis…	PMID: 36670424	A
CGP~Table 1S~TIEN_INTESTINE_PROBIOTICS_6HR_UP	Brain_Caudate_basal_ganglia	Has not been reported so far.	.	.
CGP~Table 2: Higher relative expression in LMP-G1~MEINHOLD_OVARIAN_CANCER_LOW_GRADE_UP	Brain_Frontal_Cortex_BA9	Has not been reported so far.	.	.
CGP~Table 2: IFN gamma~DER_IFN_GAMMA_RESPONSE_UP	Brain_Nucleus_accumbens_basal_ganglia	Genes up-regulated in HT1080 (fibrosarcoma) cells by treatment with interferon gamma (IFN-γ) for 6 h. IFN-γ and TNF-α are involved during AD progression and correlate with nitric oxide production.	PMID: 24831467	A
CGP~Table 2: OSE vs OSEb~MOTAMED_RESPONSE_TO_ANDROGEN_UP	Brain_Nucleus_accumbens_basal_ganglia	Genes up-regulated in ovarian epithelial cells in response to dihydrotestosterone (DHT) [PubChem=10635]. Study showed that LPS treatment altered the expression of human neurogenesis genes and decreased DHT and DHP levels in SH-SY5Y cells. These findings suggest that targeting LPS, DHT, and DHP could be potential therapeutic strategies to treat AD or improve its symptoms.	PMID: 37304028	A
CGP~Table 2: Upregulated genes~ONGUSAHA_BRCA1_TARGETS_UP	Brain_Hypothalamus	Genes up-regulated in MEF cells (embryonic fibroblast) lacking TP53 and BRCA1 [GeneID=7157;672] by expression of BRCA1. BRCA1 may modulate neuronal cell cycle re-entry in AD.	PMID: 17505559	A
CGP~Table 2~GALLUZZI_PREVENT_MITOCHONDIAL_PERMEABILIZATION	Brain_Frontal_Cortex_BA9	Proteins acting on mitochondria to prevent membrane permeabilization. In AD, there is accumulating evidence that mitochondrial dysfunction and increased mitochondrial membrane permeabilization contribute to neuronal cell death. Abnormal accumulation of proteins such as amyloid-beta (Aβ) and tau in the brain can lead to mitochondrial dysfunction and disruption of the mitochondrial membrane, trigge…	PMID: 18037122	A
CGP~Table 2S: CHGF_PRE_LAR<=-4~HOFFMANN_PRE_BI_TO_LARGE_PRE_BII_LYMPHOCYTE_DN	Brain_Cerebellum	Immune system dysregulation has been implicated in AD.	PMID: 25991443	B
CGP~Table 2S: confluent_shRb_up~CHICAS_RB1_TARGETS_CONFLUENT	Brain_Caudate_basal_ganglia	Has not been reported so far.	.	.
CGP~Table 2S: list 2~KRIEG_KDM3A_TARGETS_NOT_HYPOXIA	Brain_Amygdala; Brain_Nucleus_accumbens_basal_ganglia	Has not been reported so far.	.	.
CGP~Table 2S: Mean FC > 0 (red)~GENTLES_LEUKEMIC_STEM_CELL_UP	Brain_Cortex	Has not been reported so far.	.	.
CGP~Table 2S: p38i LY79754 response=complete~PHONG_TNF_RESPONSE_VIA_P38_COMPLETE	Brain_Spinal_cord_cervical_c-1	Genes whose expression changes in Calu-6 cells (lung cancer) by TNF [GeneID=7124] were blocked completely by p38 inhibitor LY479754. Findings lend further credence to the notion that the p38 MAPK pathway is dysregulated in AD and also indicates an active role for this pathway in disease pathogenesis.	PMID: 11677259	A
CGP~Table 2S: Promoter=ICP & MEF=Biv~MIKKELSEN_MEF_ICP_WITH_H3K4ME3_AND_H3K27ME3	Brain_Substantia_nigra	Genes with intermediate-CpG-density promoters (ICP) bearing the bivalent tri-methylation marks at H3K4 (H3K4me3) and H3K27 (H3K27me3) in MEF cells (embryonic fibroblasts). The signatures of H3K4me3 and H3K27me3 identified in AD patients validate the role of epigenetic chromatin remodeling in neurodegenerative disease and shed light on the genomic adaptive mechanisms involved in AD.	PMID: 35203383	A
CGP~Table 2S: up in acute~CHOI_ATL_CHRONIC_VS_ACUTE_DN	Brain_Cortex	Has not been reported so far.	.	.
CGP~Table 2S~BUYTAERT_PHOTODYNAMIC_THERAPY_STRESS_DN	Brain_Putamen_basal_ganglia	Genes down-regulated in T24 (bladder cancer) cells in response to the photodynamic therapy (PDT) stress. A biomimetic upconversion nanobait-based near infrared light guided PDT alleviates AD by inhibiting β-amyloid aggregation.	PMID: 38112336	A
CGP~Table 2S~DUTERTRE_ESTRADIOL_RESPONSE_6HR_UP	Brain_Hypothalamus	Genes up-regulated in MCF7 cells (breast cancer) at 6 h of estradiol [PubChem=5757] treatment. Mounting evidence indicates that the neurosteroid estradiol (17β-estradiol) plays a supporting role in neurogenesis, neuronal activity, and synaptic plasticity of AD. This effect may provide preventive and/or therapeutic approaches for AD.	PMID: 31502112	A
CGP~Table 3: Status=UP LOB~BERTUCCI_INVASIVE_CARCINOMA_DUCTAL_VS_LOBULAR_DN	Brain_Nucleus_accumbens_basal_ganglia	Has not been reported so far.	.	.
CGP~Table 3~ROVERSI_GLIOMA_LOH_REGIONS	Brain_Amygdala	Genes in the most frequently heterozygous deleted loci of a panel of glioma cell lines. Adult malignant brain tumors may share part of the AD environmental risks: Electromagnetic fields; hair dyes; occupational exposures to benzene, lubricating oil, wood dust, arsenic, mercury, petroleum products, lead, pesticides; and smoking. Some of the same risk genes for AD are involved in gliomas.	PMID: 30560246	A
CGP~Table 3AS: Hypomethylated~FIGUEROA_AML_METHYLATION_CLUSTER_1_DN	Brain_Nucleus_accumbens_basal_ganglia	Has not been reported so far.	.	.
CGP~Table 3S: H3K27me3 in SW48~KONDO_COLON_CANCER_HCP_WITH_H3K27ME3	Brain_Cortex	Genes with high histone H3 tri-methylation mark at K27 (H3K27me3) in SW48 cells (colon cancer), by ChIP-chip assay on a 12K CpG array (high-CpG-density promoters, HCP). The signatures of H3K4me3 and H3K27me3 identified in AD patients validate the role of epigenetic chromatin remodeling in neurodegenerative disease and shed light on the genomic adaptive mechanisms involved in AD.	PMID: 35203383	A
CGP~Table 3S: HOXC6-/- FC < 0~MCCABE_HOXC6_TARGETS_DN	Brain_Substantia_nigra	Has not been reported so far.	.	.
CGP~Table 3S: periphery only~ZHENG_FOXP3_TARGETS_IN_T_LYMPHOCYTE_UP	Brain_Amygdala	Genes with promoters bound by FOXP3 and which are up-regulated only in developing (located in the thymus) regulatory CD4+ T lymphocytes. Similarly, we found that depletion of Foxp3-expressing cells in 5xFAD, a mouse model of AD, exhibits elevated activated caspase-1 and promotion of IL-1β secretion and increased the level of amyloid-beta (Aβ)1-42 and Aβ plaque burden in the hippocampal formation …	PMID: 37614669	A
CGP~Table 3S~CHANG_POU5F1_TARGETS_DN	Brain_Hypothalamus	Has not been reported so far.	.	.
CGP~Table 3S~JEON_SMAD6_TARGETS_UP	Brain_Nucleus_accumbens_basal_ganglia	Genes up-regulated in H1299 cells (lung cancer) upon knockdown of SMAD6 [GeneID=4091] by RNAi. In AD, impairments of TGF-β1/Smad pathways have been observed.	PMID: 36319781	B
CGP~Table 3S~RODRIGUES_THYROID_CARCINOMA_ANAPLASTIC_DN	Brain_Frontal_Cortex_BA9	Has not been reported so far.	.	.
CGP~Table 3S~WINTER_HYPOXIA_DN	Brain_Putamen_basal_ganglia	Has not been reported so far.	.	.
CGP~Table 4~KANG_CISPLATIN_RESISTANCE_DN	Brain_Spinal_cord_cervical_c-1	Has not been reported so far.	.	.
CGP~Table 4S: Class=LCP & NPC state=K4~MIKKELSEN_NPC_LCP_WITH_H3K4ME3	Brain_Spinal_cord_cervical_c-1	Genes with high histone H3 tri-methylation mark at K27 (H3K27me3) in SW48 cells (colon cancer), by ChIP-chip assay on a 12K CpG array (high-CpG-density promoters, HCP). The signatures of H3K4me3 and H3K27me3 identified in AD patients validate the role of epigenetic chromatin remodeling in neurodegenerative disease and shed light on the genomic adaptive mechanisms involved in AD.	PMID: 35203383	A
CGP~Table 4S: Diff1v2~RICKMAN_TUMOR_DIFFERENTIATED_WELL_VS_MODERATELY_DN	Brain_Substantia_nigra	Has not been reported so far.	.	.
CGP~Table 5: Ratio > 0~TORCHIA_TARGETS_OF_EWSR1_FLI1_FUSION_TOP20_UP	Brain_Nucleus_accumbens_basal_ganglia	Has not been reported so far.	.	.
CGP~Table 5S~GINESTIER_BREAST_CANCER_20Q13_AMPLIFICATION_DN	Brain_Hippocampus	Has not been reported so far.	.	.
CGP~Table 5S~WEST_ADRENOCORTICAL_CARCINOMA_VS_ADENOMA_DN	Brain_Hippocampus	Has not been reported so far.	.	.
CGP~Table 6S: Underexpressed in CTNNB1 class~CHIANG_LIVER_CANCER_SUBCLASS_CTNNB1_DN	Brain_Hypothalamus	Top 200 marker genes down-regulated in the 'CTNNB1' subclass of hepatocellular carcinoma (HCC); characterized by activated CTNNB1. The amyloid beta precursor protein (APP) plays a pathophysiological role in the development of AD. The interaction of AhR/WNT/CTNNB1 has a positive regulatory effect, but Notch has a negative regulatory effect on the mRNA and protein expression of APP, which have a co…	PMID: 35237419	B
CGP~Table S1~SCIBETTA_KDM5B_TARGETS_DN	Brain_Putamen_basal_ganglia	Has not been reported so far.	.	.
CGP~Table S2b: up by p53 and down by p73b~SCIAN_INVERSED_TARGETS_OF_TP53_AND_TP73_UP	Brain_Frontal_Cortex_BA9	Genes that were inversely correlated in H1299 cells (lung cancer): up-regulated by P53 [GeneID=7157] and down-regulated by P73 [GeneID=7161]. The p53 (TP53 gene encoded) protein is mostly known for its role in tumor suppression. However, emerging evidence supports that dysregulated p53 activity may contribute to various peripheral and brain alterations during the earliest stages of AD. Though the…	PMID: 33272326; PMID: 19657586	A
CM~module_117~MODULE_117	Brain_Nucleus_accumbens_basal_ganglia	Has not been reported so far.	.	.
CM~module_133~MODULE_133	Brain_Amygdala	Has not been reported so far.	.	.
CM~module_160~MODULE_160	Brain_Amygdala	Has not been reported so far.	.	.
CM~module_183~MODULE_183	Brain_Cortex	Has not been reported so far.	.	.
CM~module_223~MODULE_223	Brain_Frontal_Cortex_BA9	Has not been reported so far.	.	.
CM~module_263~MODULE_263	Brain_Substantia_nigra	Has not been reported so far.	.	.
CM~module_375~MODULE_375	Brain_Putamen_basal_ganglia	Has not been reported so far.	.	.
COG_ONTOLOGY~Posttranslational modification, protein turnover, chaperones	Brain_Cortex	Tau truncation is a productive posttranslational modification of neurofibrillary degeneration in AD. A partial failure of membrane protein turnover may cause AD: a new hypothesis.	PMID: 16472208; PMID: 20678071	A
CP:BIOCARTA~BIOCARTA_ETC_PATHWAY	Brain_Nucleus_accumbens_basal_ganglia	Mitochondrial electron transport generates the ATP that is essential for the excitability and survival of neurons, and the protein phosphorylation reactions that mediate synaptic signaling and related long-term changes in neuronal structure and function. Aβ may also act directly on mitochondria by impairing electron transport.	PMID: 19081372	A
CP:BIOCARTA~BIOCARTA_FEEDER_PATHWAY	Brain_Cortex	AD has long been recognized as a metabolic disease. In particular, glucose hypometabolism has been established as a prominent anomaly in the very early development of the disease.	PMID: 33994936	A
CP:BIOCARTA~BIOCARTA_HCMV_PATHWAY	Brain_Cortex	The results suggest that CMV infection is associated with an increased risk of AD and a faster rate of cognitive decline in older diverse populations.	PMID: 25108028	A
CP:BIOCARTA~BIOCARTA_IL2RB_PATHWAY	Brain_Spinal_cord_cervical_c-1	The relationship between IL-2 receptor and AD involves impaired proliferative responsiveness of lymphocytes from patients with AD to amyloid beta protein and other synthetic peptides corresponding to parts of the Alzheimer beta amyloid precursor protein (APP) sequence, possibly indicating T cell anergy, which could affect the elimination of potentially amyloidogenic substances and contribute to t…	PMID: 8832628	A
CP:BIOCARTA~BIOCARTA_PLCD_PATHWAY	Brain_Caudate_basal_ganglia	The expression levels of PLCD1 (Phospholipase C d1) was significantly different in control samples and in three grades of AD samples. Increasing membrane cholesterol level increases the amyloidogenic peptide by enhancing the expression of phospholipase C. The abnormal accumulation of PLCD in neurofibrillary tangles, neurites surrounding senile plaques, and neuropil threads in AD brains, suggestin…	PMID: 33909958, PMID: 26316988, PMID: 1928298	A
CP:BIOCARTA~BIOCARTA_REELIN_PATHWAY	Brain_Spinal_cord_cervical_c-1	Reelin signaling pathway alleles may reduce or increase prevalent AD and MCI phenotypes.	PMID: 24384746	A
CP:PID~PID_ECADHERIN_KERATINOCYTE_PATHWAY	Brain_Frontal_Cortex_BA9	The connection between E-cadherin signaling and AD is suggested through the involvement of the FMN1 gene in Formin1 protein associated with E-cadherin signaling in keratinocytes and the PSEN1 gene encoding Presenilin-1, which regulates gamma-secretase-like cleavage of E-cadherin, potentially linking these genes' roles in AD pathology.	PMID: 26836166	B
CP:PID~PID_HNF3B_PATHWAY	Brain_Cortex	Has not been reported so far.	.	.
CP:PID~PID_INTEGRIN2_PATHWAY	Brain_Spinal_cord_cervical_c-1	Has not been reported so far.	.	.
CP:PID~PID_SMAD2_3PATHWAY	Brain_Cerebellum	Blocking TGF-β–Smad2/3 innate immune signaling mitigates Alzheimer-like pathology.	PMID: 18516051	A
CP:PID~PID_TAP63_PATHWAY	Brain_Nucleus_accumbens_basal_ganglia	Has not been reported so far.	.	.
CP~NABA_ECM_AFFILIATED	Brain_Frontal_Cortex_BA9	Present data support the hypothesis that significant ECM changes occur during the early stages of AD. ECM changes affecting brain microvascular functions could therefore drive disease progression and provide potential new early investigational biomarkers in AD.	PMID: 26544797	A
CYTOGENETIC_LOCATION~11q23.1	Brain_Hypothalamus	Has not been reported so far.	.	.
CYTOGENETIC_LOCATION~15q13.2	Brain_Hippocampus	Has not been reported so far.	.	.
CYTOGENETIC_LOCATION~19q13.33	Brain_Putamen_basal_ganglia	Has not been reported so far.	.	.
CYTOGENETIC_LOCATION~1p36.12	Brain_Frontal_Cortex_BA9	Has not been reported so far.	.	.
CYTOGENETIC_LOCATION~1q21.2	Brain_Nucleus_accumbens_basal_ganglia	Has not been reported so far.	.	.
CYTOGENETIC_LOCATION~2q12.3	Brain_Caudate_basal_ganglia	Has not been reported so far.	.	.
CYTOGENETIC_LOCATION~6q14.1	Brain_Cerebellar_Hemisphere	Has not been reported so far.	.	.
CYTOGENETIC_LOCATION~6q16.3	Brain_Hippocampus	Has not been reported so far.	.	.
CYTOGENETIC_LOCATION~8p11.23	Brain_Anterior_cingulate_cortex_BA24	Has not been reported so far.	.	.
CYTOGENETIC_LOCATION~9q33.3	Brain_Caudate_basal_ganglia; Brain_Cerebellar_Hemisphere	Has not been reported so far.	.	.
DIP~1000152328~Polymerase basic protein 2(PB2),	Brain_Cerebellar_Hemisphere	Has not been reported so far.	.	.
DIP~1020~cyclin dependent kinase 5(CDK5),	Brain_Nucleus_accumbens_basal_ganglia	Cdk5 is a multifaceted kinase in neurodegenerative diseases like AD.	PMID: 22189166	A
DIP~252832~zinc finger CCCH-type containing, antiviral 1(Zc3hav1),	Brain_Hypothalamus	There is limited evidence of a direct relationship between AD and Zc3hav1. The Aβ deposition can increase the incidence of micronucleus (MN) following the onset of AD. As a DNA repair factor, Zinc-finger protein are highly enriched in MN to reduce genomic instability that leads to MN formation.	PMID: 37290288	B
DIP~472~ATM serine/threonine kinase(ATM),	Pituitary	Reactive oxygen species (ROS) and oxidative stress have been implicated in the pathogenesis of neurodegenerative disorders including AD. High Levels of ROS Impair Lysosomal Acidity and Autophagy Flux in Glucose-Deprived Fibroblasts by Activating ATM and Erk Pathways.	PMID: 32414146	B
DIP~5434~RNA polymerase II, I and III subunit E(POLR2E),	Brain_Hippocampus	Study identified four candidate AD-associated genes that are absent from the reported gene list defined by proximity (MADD, MTCH2, PILRA and POLR2E).	PMID: 28869584	A
DIP~567~beta-2-microglobulin(B2M),	Brain_Frontal_Cortex_BA9	Beta-2-microglobulin(B2M) highly expressed in TEMRA cells from the cerebrospinal fluid (CSF) of patients with AD. Authors demonstrated the proinflammatory (IFN-γ and TNF) and cytotoxic functions (NKG7, GZMA and B2M) of T effector memory CD45RA+ cells from patients with AD.	PMID: 32296032	A
DIP~5687~proteasome 20S subunit alpha 6(PSMA6),	Brain_Nucleus_accumbens_basal_ganglia	We selected one module, where COPS4, PSMA6, GTF2B, GTF2F2, and SSB were identified as dysregulated transcription factors that were common between AD and DM. These five genes were also differentially co-expressed in disease-related tissues, such as the brain in AD and the pancreas in DM.	PMID: 33406707	A
DIP~582~Bardet-Biedl syndrome 1(BBS1),	Brain_Hypothalamus	Has not been reported so far.	.	.
DIP~585~Bardet-Biedl syndrome 4(BBS4),	Brain_Hypothalamus	Has not been reported so far.	.	.
DIP~7157~tumor protein p53(TP53),	Brain_Putamen_basal_ganglia	Seven key target genes for formononetin in the treatment of patients with AD were identified, including ESR1, PPARG, TP53, SIRT1, TNF, CYP19A1, and NFE2L2. Several works also indicate that TP53-dependent apoptotic cells are detectable in restricted areas in AD-affected brains.	PMID: 31175839; PMID: 29749796	A
DIP~8313~axin 2(AXIN2),	Brain_Cortex	AXIN1 promotes the GSK-3β phosphorylation of β-catenin and subsequent degradation of β-catenin in the canonical Wnt pathway, resulting in reduced Wnt expression. Loss of canonical Wnt signaling is involved in the pathogenesis of AD.	PMID: 30136680; PMID: 22682247	B
DIP~842~caspase 9(CASP9),	Brain_Cerebellum	Increased caspase-9 activity has also been implicated in AD. Caspase-9 expression in neurons and neurofibrillary tangles in hippocampal sections from patients with AD, implicating caspase-9 activation and caspase-3 mediated cleavage of tau in AD pathogenesis.	PMID: 34305609	A
DIP~84444~DOT1 like histone lysine methyltransferase(DOT1L),	Brain_Nucleus_accumbens_basal_ganglia	DOT1L is implicated in the regulation of the endoplasmic reticulum (ER) stress response in neural stem cells (NSCs) might also be of clinical relevance because ER stress and the unfolded protein response (UPR) are implicated in neurodegenerative diseases such as AD.	PMID: 26299268	B
DIP~8454~cullin 1(CUL1),	Brain_Cerebellum	Has not been reported so far.	.	.
DISGENET~C0006112~Brain Diseases, Metabolic,	Brain_Cerebellum	AD is related to brain metabolic disorders.	PMID: 24022398	A
DISGENET~C0007134~Renal Cell Carcinoma,	Brain_Anterior_cingulate_cortex_BA24	Has not been reported so far.	.	.
DISGENET~C0007785~Cerebral Infarction,	Brain_Cerebellar_Hemisphere	Cerebral infarctions commonly co-occur with AD pathology in the brains of older persons. Infarctions have been shown to increase the likelihood of dementia and cognitive impairment. Cerebral infarctions independently contribute to the likelihood of dementia but do not interact with AD pathology to increase the likelihood of dementia beyond their additive effect.	PMID: 15079015	A
DISGENET~C0008340~Choledochal Cyst,	Brain_Cerebellar_Hemisphere	Has not been reported so far.	.	.
DISGENET~C0008780~Ciliary Motility Disorders,	Brain_Caudate_basal_ganglia	Has not been reported so far.	.	.
DISGENET~C0009375~Colonic Neoplasms,	Brain_Hippocampus	MiR-501-3p was significantly overexpressed in colon neoplasia tissues compared to normal tissues. The present results demonstrated that miR-501-3p promoted Colorectal cancer (CRC) cell proliferation and stemness via targeting adenomatous polyposis coli (APC) to activate Wnt/β-catenin signaling. Serum microRNA miR-501-3p was identified as a potential biomarker related to the progression of AD.	PMID: 31364752, PMID: 28137310	B
DISGENET~C0009439~Choledochal Cyst, Type I,	Brain_Cerebellar_Hemisphere	Has not been reported so far.	.	.
DISGENET~C0018671~Head and Neck Neoplasms,	Brain_Frontal_Cortex_BA9	Has not been reported so far.	.	.
DISGENET~C0018675~Head Neoplasms,	Brain_Frontal_Cortex_BA9	Has not been reported so far.	.	.
DISGENET~C0020500~Hyperoxaluria,	Brain_Spinal_cord_cervical_c-1	Has not been reported so far.	.	.
DISGENET~C0022333~Jacksonian Seizure,	Brain_Spinal_cord_cervical_c-1	Has not been reported so far.	.	.
DISGENET~C0024809~Marijuana Abuse,	Brain_Anterior_cingulate_cortex_BA24	The literature and reported case provide strong evidence that chronic cannabis abuse causes cognitive impairment and damages the brain, particularly white matter, where cannabinoid 1 receptors abound.	PMID: 27789118	B
DISGENET~C0027533~Neck Neoplasms,	Brain_Frontal_Cortex_BA9	Has not been reported so far.	.	.
DISGENET~C0029124~Optic Atrophy,	Brain_Substantia_nigra	A proportion of AD patients may show abnormalities including disc pallor, optic atrophy, and disc cupping.	https://doi.org/10.3921/joptom.2009.103	A
DISGENET~C0030297~Pancreatic Neoplasm,	Brain_Frontal_Cortex_BA9	Has not been reported so far.	.	.
DISGENET~C0040053~Thrombosis,	Brain_Putamen_basal_ganglia	Fibrinogen and beta-amyloid association alters thrombosis and fibrinolysis: a possible contributing factor to AD.	PMID: 20547128	A
DISGENET~C0078982~Arhinencephaly,	Brain_Caudate_basal_ganglia	Has not been reported so far.	.	.
DISGENET~C0079541~Holoprosencephaly,	Brain_Caudate_basal_ganglia	Has not been reported so far.	.	.
DISGENET~C0087086~Thrombus,	Brain_Putamen_basal_ganglia	Increased platelet adhesion and thrombus formation in a mouse model of AD.	PMID: 27593518	A
DISGENET~C0149958~Complex partial seizures,	Brain_Spinal_cord_cervical_c-1	Patients with AD who had epilepsy presented with cognitive decline 5.5 years earlier than patients with AD who did not have epilepsy. Howerver, multiple aspects of the literature on seizures and epilepsy in AD, including diagnosis, risk factors, the role of EEG in diagnosis, and the response to treatment are not clear and suffer from many methodological limitations and gaps.	PMID: 23118603; PMID: 23835471	B
DISGENET~C0232466~Feeding difficulties,	Brain_Caudate_basal_ganglia	With the progression of AD, feeding difficulties may arise, especially aversive feeding behaviors and interruption of necessary preparatory actions for swallowing.	PMID: 37533596	A
DISGENET~C0234533~Generalized seizures,	Brain_Spinal_cord_cervical_c-1	Patients with AD who had epilepsy presented with cognitive decline 5.5 years earlier than patients with AD who did not have epilepsy. Howerver, multiple aspects of the literature on seizures and epilepsy in AD, including diagnosis, risk factors, the role of EEG in diagnosis, and the response to treatment are not clear and suffer from many methodological limitations and gaps.	PMID: 23118603; PMID: 23835471	B
DISGENET~C0234535~Clonic Seizures,	Brain_Spinal_cord_cervical_c-1	Patients with AD who had epilepsy presented with cognitive decline 5.5 years earlier than patients with AD who did not have epilepsy. Howerver, multiple aspects of the literature on seizures and epilepsy in AD, including diagnosis, risk factors, the role of EEG in diagnosis, and the response to treatment are not clear and suffer from many methodological limitations and gaps.	PMID: 23118603; PMID: 23835471	B
DISGENET~C0265221~Walker-Warburg congenital muscular dystrophy,	Brain_Hippocampus	Has not been reported so far.	.	.
DISGENET~C0268631~succinic semialdehyde dehydrogenase deficiency,	Brain_Putamen_basal_ganglia	A defect of GABA metabolism, succinic semialdehyde dehydrogenase (SSADH) deficiency features accumulation of two neuromodulators, GABA and GHB, and paradoxically represents a hyperGABAergic seizure disorder. GABAergic dysfunction in excitatory and inhibitory (E/I) imbalance drives the pathogenesis of AD.	PMID: 22739941; PMID: 32543726	B
DISGENET~C0270824~Visual seizure,	Brain_Spinal_cord_cervical_c-1	Patients with AD who had epilepsy presented with cognitive decline 5.5 years earlier than patients with AD who did not have epilepsy. Howerver, multiple aspects of the literature on seizures and epilepsy in AD, including diagnosis, risk factors, the role of EEG in diagnosis, and the response to treatment are not clear and suffer from many methodological limitations and gaps.	PMID: 23118603; PMID: 23835471	B
DISGENET~C0270846~Epileptic drop attack,	Brain_Spinal_cord_cervical_c-1	Patients with AD who had epilepsy presented with cognitive decline 5.5 years earlier than patients with AD who did not have epilepsy. Howerver, multiple aspects of the literature on seizures and epilepsy in AD, including diagnosis, risk factors, the role of EEG in diagnosis, and the response to treatment are not clear and suffer from many methodological limitations and gaps.	PMID: 23118603; PMID: 23835471	B
DISGENET~C0279626~Squamous cell carcinoma of esophagus,	Brain_Cerebellum; Brain_Putamen_basal_ganglia	Has not been reported so far.	.	.
DISGENET~C0342384~Idiopathic hypogonadotropic hypogonadism,	Brain_Frontal_Cortex_BA9	Has not been reported so far.	.	.
DISGENET~C0346647~Malignant neoplasm of pancreas,	Brain_Frontal_Cortex_BA9	Has not been reported so far.	.	.
DISGENET~C0406740~Kohlschutter Tonz syndrome,	Brain_Cerebellum	Has not been reported so far.	.	.
DISGENET~C0410174~Fukuyama Type Congenital Muscular Dystrophy,	Brain_Hippocampus	Has not been reported so far.	.	.
DISGENET~C0422850~Seizures, Somatosensory,	Brain_Spinal_cord_cervical_c-1	Patients with AD who had epilepsy presented with cognitive decline 5.5 years earlier than patients with AD who did not have epilepsy. Howerver, multiple aspects of the literature on seizures and epilepsy in AD, including diagnosis, risk factors, the role of EEG in diagnosis, and the response to treatment are not clear and suffer from many methodological limitations and gaps.	PMID: 23118603; PMID: 23835471	B
DISGENET~C0422852~Seizures, Auditory,	Brain_Spinal_cord_cervical_c-1	Patients with AD who had epilepsy presented with cognitive decline 5.5 years earlier than patients with AD who did not have epilepsy. Howerver, multiple aspects of the literature on seizures and epilepsy in AD, including diagnosis, risk factors, the role of EEG in diagnosis, and the response to treatment are not clear and suffer from many methodological limitations and gaps.	PMID: 23118603; PMID: 23835471	B
DISGENET~C0422853~Olfactory seizure,	Brain_Spinal_cord_cervical_c-1	Patients with AD who had epilepsy presented with cognitive decline 5.5 years earlier than patients with AD who did not have epilepsy. Howerver, multiple aspects of the literature on seizures and epilepsy in AD, including diagnosis, risk factors, the role of EEG in diagnosis, and the response to treatment are not clear and suffer from many methodological limitations and gaps.	PMID: 23118603; PMID: 23835471	B
DISGENET~C0422854~Gustatory seizure,	Brain_Spinal_cord_cervical_c-1	Patients with AD who had epilepsy presented with cognitive decline 5.5 years earlier than patients with AD who did not have epilepsy. Howerver, multiple aspects of the literature on seizures and epilepsy in AD, including diagnosis, risk factors, the role of EEG in diagnosis, and the response to treatment are not clear and suffer from many methodological limitations and gaps.	PMID: 23118603; PMID: 23835471	B
DISGENET~C0422855~Vertiginous seizure,	Brain_Spinal_cord_cervical_c-1	Patients with AD who had epilepsy presented with cognitive decline 5.5 years earlier than patients with AD who did not have epilepsy. Howerver, multiple aspects of the literature on seizures and epilepsy in AD, including diagnosis, risk factors, the role of EEG in diagnosis, and the response to treatment are not clear and suffer from many methodological limitations and gaps.	PMID: 23118603; PMID: 23835471	B
DISGENET~C0431362~Lobar Holoprosencephaly,	Brain_Nucleus_accumbens_basal_ganglia	Has not been reported so far.	.	.
DISGENET~C0431363~Alobar Holoprosencephaly,	Brain_Nucleus_accumbens_basal_ganglia	Has not been reported so far.	.	.
DISGENET~C0432235~CRANIOECTODERMAL DYSPLASIA 1,	Brain_Hypothalamus; Brain_Spinal_cord_cervical_c-1	Has not been reported so far.	.	.
DISGENET~C0457133~Muscle eye brain disease,	Brain_Hippocampus	Study report simultaneous increases in the levels of AD related biomarkers in the aqueous humor samples obtained from eyes with OAG (open-angle glaucoma). The levels of the analytes correlated strongly with each other and correlated partly with the severity of visual field defects in OAG eyes.	PMID: 23860758	A
DISGENET~C0746787~Cancer of Neck,	Brain_Frontal_Cortex_BA9	Has not been reported so far.	.	.
DISGENET~C0750968~Central Nervous System Metabolic Disorders,	Brain_Cerebellum	AD is related to brain metabolic disorders.	PMID: 24022398	A
DISGENET~C0751010~Cerebral Infarction, Left Hemisphere,	Brain_Cerebellar_Hemisphere	Cerebral infarctions commonly co-occur with AD pathology in the brains of older persons. Infarctions have been shown to increase the likelihood of dementia and cognitive impairment. Cerebral infarctions independently contribute to the likelihood of dementia but do not interact with AD pathology to increase the likelihood of dementia beyond their additive effect.	PMID: 15079015	A
DISGENET~C0751011~Cerebral Infarction, Right Hemisphere,	Brain_Cerebellar_Hemisphere	Cerebral infarctions commonly co-occur with AD pathology in the brains of older persons. Infarctions have been shown to increase the likelihood of dementia and cognitive impairment. Cerebral infarctions independently contribute to the likelihood of dementia but do not interact with AD pathology to increase the likelihood of dementia beyond their additive effect.	PMID: 15079015	A
DISGENET~C0751012~Anterior Choroidal Artery Infarction,	Brain_Cerebellar_Hemisphere	Anterior Choroidal Artery Infarction Presenting as a Progressive Cognitive Deficit.	PMID: 10698414	B
DISGENET~C0751014~Subcortical Infarction,	Brain_Cerebellar_Hemisphere	The study reveals a number of findings concerning the relationship between subcortical strokes and cognitive impairment. First, cognitive function is related to the overall degree of cortical glucose metabolism, with cognitively normal subjects showing higher metabolic rates overall than subjects with cognitive impairments and dementia. Furthermore, the degree of whole brain glucose metabolism is…	PMID: 10404982	B
DISGENET~C0751056~Non-epileptic convulsion,	Brain_Spinal_cord_cervical_c-1	Patients with AD who had epilepsy presented with cognitive decline 5.5 years earlier than patients with AD who did not have epilepsy. Howerver, multiple aspects of the literature on seizures and epilepsy in AD, including diagnosis, risk factors, the role of EEG in diagnosis, and the response to treatment are not clear and suffer from many methodological limitations and gaps.	PMID: 23118603; PMID: 23835471	B
DISGENET~C0751110~Single Seizure,	Brain_Spinal_cord_cervical_c-1	Patients with AD who had epilepsy presented with cognitive decline 5.5 years earlier than patients with AD who did not have epilepsy. Howerver, multiple aspects of the literature on seizures and epilepsy in AD, including diagnosis, risk factors, the role of EEG in diagnosis, and the response to treatment are not clear and suffer from many methodological limitations and gaps.	PMID: 23118603; PMID: 23835471	B
DISGENET~C0751123~Atonic Absence Seizures,	Brain_Spinal_cord_cervical_c-1	Patients with AD who had epilepsy presented with cognitive decline 5.5 years earlier than patients with AD who did not have epilepsy. Howerver, multiple aspects of the literature on seizures and epilepsy in AD, including diagnosis, risk factors, the role of EEG in diagnosis, and the response to treatment are not clear and suffer from many methodological limitations and gaps.	PMID: 23118603; PMID: 23835471	B
DISGENET~C0751177~Cancer of Head,	Brain_Frontal_Cortex_BA9	Has not been reported so far.	.	.
DISGENET~C0751494~Convulsive Seizures,	Brain_Spinal_cord_cervical_c-1	Patients with AD who had epilepsy presented with cognitive decline 5.5 years earlier than patients with AD who did not have epilepsy. Howerver, multiple aspects of the literature on seizures and epilepsy in AD, including diagnosis, risk factors, the role of EEG in diagnosis, and the response to treatment are not clear and suffer from many methodological limitations and gaps.	PMID: 23118603; PMID: 23835471	B
DISGENET~C0751496~Seizures, Sensory,	Brain_Spinal_cord_cervical_c-1	Patients with AD who had epilepsy presented with cognitive decline 5.5 years earlier than patients with AD who did not have epilepsy. Howerver, multiple aspects of the literature on seizures and epilepsy in AD, including diagnosis, risk factors, the role of EEG in diagnosis, and the response to treatment are not clear and suffer from many methodological limitations and gaps.	PMID: 23118603; PMID: 23835471	B
DISGENET~C0751617~Semilobar Holoprosencephaly,	Brain_Nucleus_accumbens_basal_ganglia	Has not been reported so far.	.	.
DISGENET~C0751743~Metabolic Disorder, Central Nervous System, Acquired,	Brain_Cerebellum	AD is related to brain metabolic disorders.	PMID: 24022398	A
DISGENET~C0751744~Brain Diseases, Metabolic, Acquired,	Brain_Cerebellum	AD is related to brain metabolic disorders.	PMID: 24022398	A
DISGENET~C0887799~Posterior Choroidal Artery Infarction,	Brain_Cerebellar_Hemisphere	Has not been reported so far.	.	.
DISGENET~C0887900~Upper Aerodigestive Tract Neoplasms,	Brain_Frontal_Cortex_BA9	Has not been reported so far.	.	.
DISGENET~C1135773~Acquired Metabolic Diseases, Nervous System,	Brain_Cerebellum	AD is related to brain metabolic disorders.	PMID: 24022398	A
DISGENET~C1257796~Choledochal Cyst, Type II,	Brain_Cerebellar_Hemisphere	Has not been reported so far.	.	.
DISGENET~C1257797~Choledochal Cyst, Type III,	Brain_Cerebellar_Hemisphere	Has not been reported so far.	.	.
DISGENET~C1257798~Choledochal Cyst, Type IV,	Brain_Cerebellar_Hemisphere	Has not been reported so far.	.	.
DISGENET~C1257799~Choledochal Cyst, Type V,	Brain_Cerebellar_Hemisphere	Has not been reported so far.	.	.
DISGENET~C1257877~Pheochromocytoma, Extra-Adrenal,	Brain_Cerebellum	Has not been reported so far.	.	.
DISGENET~C1261473~Sarcoma,	Brain_Putamen_basal_ganglia	Has not been reported so far.	.	.
DISGENET~C1266042~Chromophobe Renal Cell Carcinoma,	Brain_Anterior_cingulate_cortex_BA24	Has not been reported so far.	.	.
DISGENET~C1266043~Sarcomatoid Renal Cell Carcinoma,	Brain_Anterior_cingulate_cortex_BA24	Has not been reported so far.	.	.
DISGENET~C1266044~Collecting Duct Carcinoma of the Kidney,	Brain_Anterior_cingulate_cortex_BA24	Has not been reported so far.	.	.
DISGENET~C1306837~Papillary Renal Cell Carcinoma,	Brain_Anterior_cingulate_cortex_BA24	Has not been reported so far.	.	.
DISGENET~C1321872~Stage IV Skin Melanoma,	Brain_Cerebellum	Helping to predict the prognosis of melanoma patients and its protective role in AD.	PMID: 37335131	B
DISGENET~C1832390~Van Maldergem Wetzburger Verloes syndrome,	Brain_Nucleus_accumbens_basal_ganglia	Has not been reported so far.	.	.
DISGENET~C1832662~MYOCARDIAL INFARCTION, SUSCEPTIBILITY TO,	Brain_Substantia_nigra	Genetic susceptibility to coronary artery disease (CAD) was found to modify the association between cardiovascular disease (CVD, including atherosclerosis, unstable angina, claudication, myocardial infarction and the surgical procedures coronary artery bypass grafting and percutaneous transluminal coronary angioplasty), and dementia (including AD and vascular dementia), most likely through associ…	PMID: 26166353	B
DISGENET~C1834752~MYCOBACTERIUM TUBERCULOSIS, SUSCEPTIBILITY TO (finding),	Brain_Substantia_nigra	The immune system of Mycobacterium tuberculosis (TB) patients may be activated, and their inflammation and immune response may have an impact on the occurrence and development of AD.	PMID: 36366400	B
DISGENET~C1836373~MUSCULAR DYSTROPHY, LIMB-GIRDLE, TYPE 2K,	Brain_Hippocampus	Has not been reported so far.	.	.
DISGENET~C1837029~Macular Dystrophy, Butterfly-Shaped Pigmentary, 2,	Brain_Nucleus_accumbens_basal_ganglia	Has not been reported so far.	.	.
DISGENET~C1842563~Heterotopia, Periventricular, Autosomal Recessive,	Brain_Nucleus_accumbens_basal_ganglia	Has not been reported so far.	.	.
DISGENET~C1849173~Periventricular gray matter heterotopia,	Brain_Nucleus_accumbens_basal_ganglia	Has not been reported so far.	.	.
DISGENET~C1852372~MITOCHONDRIAL COMPLEX III DEFICIENCY (disorder),	Brain_Cerebellar_Hemisphere	There is limited evidence of a direct relationship between AD and Mitochondrial complex III deficiency. Mitochondrial dysfunction is linked to neurological and psychotic disorders such as AD. Mitochondrial complex III deficiency is a rare devastating disorder that impairs energy generation and leads to various symptoms such as developmental regression, seizures, kidney dysfunction, and even death.	PMID: 33547244	B
DISGENET~C1861537~OROFACIAL CLEFT 1,	Pituitary	Has not been reported so far.	.	.
DISGENET~C1868569~Patterned dystrophy of retinal pigment epithelium,	Brain_Nucleus_accumbens_basal_ganglia	Has not been reported so far.	.	.
DISGENET~C2936406~alpha-Dystroglycanopathies,	Brain_Hippocampus	Has not been reported so far.	.	.
DISGENET~C3495874~Nonepileptic Seizures,	Brain_Spinal_cord_cervical_c-1	Patients with AD who had epilepsy presented with cognitive decline 5.5 years earlier than patients with AD who did not have epilepsy. Howerver, multiple aspects of the literature on seizures and epilepsy in AD, including diagnosis, risk factors, the role of EEG in diagnosis, and the response to treatment are not clear and suffer from many methodological limitations and gaps.	PMID: 23118603; PMID: 23835471	B
DISGENET~C3850148~Vascular Remodeling,	Brain_Putamen_basal_ganglia	Brain vessel remodeling and associated alterations in levels of vasoactive signaling molecules are key contributors to AD cerebrovascular dysfunctions.	PMID: 16319316	A
DISGENET~C3852953~Pulmonary Arterial Remodeling,	Brain_Putamen_basal_ganglia	Has not been reported so far.	.	.
DISGENET~C3860213~Autoinflammatory disorder,	Brain_Putamen_basal_ganglia	AD, as an autoimmune and autoinflammatory disorder of innate immunity, is a fundamental chronic disease of the neuroimmune system.	PMID: 36165334	A
DISGENET~C4284790~Muscular Dystrophy-Dystroglycanopathy (Congenital with Brain and Eye Anomalies) Type A, 1,	Brain_Hippocampus	Has not been reported so far.	.	.
DISGENET~C4317109~Epileptic Seizures,	Brain_Spinal_cord_cervical_c-1	Patients with AD who had epilepsy presented with cognitive decline 5.5 years earlier than patients with AD who did not have epilepsy. Howerver, multiple aspects of the literature on seizures and epilepsy in AD, including diagnosis, risk factors, the role of EEG in diagnosis, and the response to treatment are not clear and suffer from many methodological limitations and gaps.	PMID: 23118603; PMID: 23835471	B
DISGENET~C4505436~Generalized Absence Seizures,	Brain_Spinal_cord_cervical_c-1	Patients with AD who had epilepsy presented with cognitive decline 5.5 years earlier than patients with AD who did not have epilepsy. Howerver, multiple aspects of the literature on seizures and epilepsy in AD, including diagnosis, risk factors, the role of EEG in diagnosis, and the response to treatment are not clear and suffer from many methodological limitations and gaps.	PMID: 23118603; PMID: 23835471	B
DISGENET~C4511237~Butterfly-shaped pigmentary macular dystrophy,	Brain_Nucleus_accumbens_basal_ganglia	Has not been reported so far.	.	.
DRUGBANK~DB00170~Menadione,	Brain_Cerebellar_Hemisphere	Oxidative stress has been implicated in the mechanism of aging and neurodegenerative disorders such as AD. Menadione causes oxidative stress by generating reactive oxygen species through its redox cycling and these free radicals are detoxified subsequently at the expense of intracellular thiol homeostasis.	PMID: 9237526	B
DRUGBANK~DB00171~ATP,	Brain_Hippocampus	ATP-induced loss of Alz-50 immunoreactivity with the A68 proteins from Alzheimer brain is mediated by ubiquitin.	PMID: 2162059	A
DRUGBANK~DB00173~Adenine,	Brain_Cerebellum; Brain_Hypothalamus; Brain_Putamen_basal_ganglia	The activity of reduced nicotinamide adenine dinucleotide (NADH)-diaphorase was examined histochemically in the amygdala, cortex and subtenticular substantia innominata (nucleus basalis of Meynert) of patients with AD and senile dementia of the Alzheimer type (SDAT).	PMID: 3838807	B
DRUGBANK~DB00599~Thiopental,	Brain_Caudate_basal_ganglia	Thiopental EEG in Alzheimer’s Dementia 273 cortical neurons demonstrate a limited “reserve” to response during pharmacological challenge may be appli_x0002_withstand physiological changes accompanying barbi- cable to the characterization of dementias showing promi_x0002_turate infusion.	PMID: 9094144	A
DRUGBANK~DB00852~Pseudoephedrine,	Brain_Putamen_basal_ganglia	Has not been reported so far.	.	.
DRUGBANK~DB01022~Phylloquinone,	Brain_Cerebellar_Hemisphere	Two forms of vitamin K can be found in the diet: phylloquinone synthesized by plants and menaquinone in fermented products such as some cheese. A recent study found that patients with early-stage AD consumed less vitamin K than did cognitively intact control subjects.	PMID: 19027415	B
DRUGBANK~DB02375~Myricetin,	Brain_Nucleus_accumbens_basal_ganglia	Myricetin supplements have shown therapeutic effects in AD.	PMID: 34975495	A
DRUGBANK~DB03796~Palmitic Acid,	Brain_Cortex	In this context, we found that palmitic acid significantly decreased the levels of astroglial glucose transporter (GLUT1) and down-regulated glucose uptake and lactate release by astroglia. Our present data establish an underlying mechanism by which saturated fatty acids induce AD-associated pathophysiological as well as metabolic changes, placing ‘astroglial fatty acid metabolism’ at the center …	PMID: 17908174	A
DRUGBANK~DB04272~Citric acid,	Brain_Cortex	Has not been reported so far.	.	.
DRUGBANK~DB05157~KC706,	Brain_Cerebellum; Brain_Cortex	Has not been reported so far.	.	.
DRUGBANK~DB08875~Cabozantinib,	Brain_Frontal_Cortex_BA9	The calcineurin inhibitors form a functional cluster with seemingly unrelated drugs, including bromocriptine, tetrabenazine, rosiglitazone, nebivolol, sorafenib, cabozantinib,tamoxifen,meclizine, and salmeterol. We propose that drugs with ‘CsA-type’ behavioral profles are promising candidates for the prevention and treatment of AD.	PMID: 24793376	B
DRUGBANK~DB11672~Curcumin,	Brain_Frontal_Cortex_BA9	Has not been reported so far.	.	.
DRUGBANK~DB12695~Phenethyl Isothiocyanate,	Brain_Hippocampus	Has not been reported so far.	.	.
DRUGBANK~DB14635~Curcumin sulfate,	Brain_Frontal_Cortex_BA9	Has not been reported so far.	.	.
EC_NUMBER~2.1.1.319	Brain_Putamen_basal_ganglia	Has not been reported so far.	.	.
EC_NUMBER~3.1.1.29	Brain_Hypothalamus	Has not been reported so far.	.	.
EC_NUMBER~3.6.1.-	Brain_Hippocampus	Has not been reported so far.	.	.
EC_NUMBER~3.6.4.13	Brain_Nucleus_accumbens_basal_ganglia	Has not been reported so far.	.	.
EC_NUMBER~6.1.1.20	Brain_Cerebellum	Has not been reported so far.	.	.
GAD_DISEASE_CLASS~NORMALVARIATION	Brain_Cortex	Has not been reported so far.	.	.
GAD_DISEASE_CLASS~VISION	Brain_Amygdala	Has not been reported so far.	.	.
GAD_DISEASE~Abnormalities	Brain_Cerebellum	Has not been reported so far.	.	.
GAD_DISEASE~Acute|Leukemias	Brain_Caudate_basal_ganglia; Brain_Cerebellum; Brain_Substantia_nigra	Has not been reported so far.	.	.
GAD_DISEASE~Adult T-Cell|T-Cell Leukemia	Brain_Nucleus_accumbens_basal_ganglia	Has not been reported so far.	.	.
GAD_DISEASE~AIDS-Related Opportunistic Infections|Cytomegalovirus Retinitis|Encephalomyelitis|HIV Infections|Hypersensitivity|Mycobacterium avium-intracellulare Infection|[X]Human immunodeficiency virus disease	Brain_Nucleus_accumbens_basal_ganglia	Some studies suggest that individuals with HIV infection might be at an increased risk of developing cognitive impairments and neurodegenerative changes resembling AD. HIV-associated neurocognitive disorders (HAND) may share certain pathological features with AD, including inflammation, neuronal damage, and amyloid deposition.	PMID: 34840876, PMID: 9667557	A
GAD_DISEASE~AIDS-Related Opportunistic Infections|HIV Infections|Tuberculosis	Brain_Nucleus_accumbens_basal_ganglia	Some studies suggest that individuals with HIV infection might be at an increased risk of developing cognitive impairments and neurodegenerative changes resembling AD. HIV-associated neurocognitive disorders (HAND) may share certain pathological features with AD, including inflammation, neuronal damage, and amyloid deposition.	PMID: 34840876, PMID: 9667557	A
GAD_DISEASE~Alcoholism|Stomach Neoplasms	Pituitary	Drinking more than the recommended limit of alcohol has also been shown to increase a person’s risk of developing AD. Studies have found that a greater intake of alcohol is associated with a higher risk of dementia.	PMID: 29843384	A
GAD_DISEASE~Alcoholism|Tobacco Use Disorder	Brain_Frontal_Cortex_BA9	Drinking more than the recommended limit of alcohol has also been shown to increase a person’s risk of developing AD. Studies have found that a greater intake of alcohol is associated with a higher risk of dementia.	PMID: 29843384	A
GAD_DISEASE~Anemia	Brain_Hypothalamus	Though there is no known direct causal connection be_x0002_tween anemia and AD, the 2 conditionsmay have common underlying bases.	PMID: 15050882	B
GAD_DISEASE~Angle-Closure|Glaucoma	Brain_Nucleus_accumbens_basal_ganglia	In conclusion, preclinical and clinical evidence gathered so far support the notion that glaucoma is a widespread neurodegenerative condition whose common pathogenetic mechanisms with other diseases, i.e. AD, should be further investigated as they may shed new light on these diseases improving both diagnosis and treatments.	PMID: 29210654	B
GAD_DISEASE~Anterior	Brain_Nucleus_accumbens_basal_ganglia	Cortex of orbitofrontal and anterior phalangeal bones Neurofibrillary tangle load related AD onset.	PMID: 11261510	A
GAD_DISEASE~aspirin-intolerant	Brain_Cerebellar_Hemisphere	Has not been reported so far.	.	.
GAD_DISEASE~atopic	Brain_Cerebellum	Has not been reported so far.	.	.
GAD_DISEASE~Autoimmune Diseases|Lupus Erythematosus	Brain_Nucleus_accumbens_basal_ganglia	There is a potential association between AD and systemic lupus erythematosus. Shared immune dysregulation, inflammation, and vascular factors may contribute to this association.	PMID: 30572037	B
GAD_DISEASE~Autoimmune Diseases|Mixed Connective Tissue Disease	Brain_Frontal_Cortex_BA9	Has not been reported so far.	.	.
GAD_DISEASE~biliary primary; diabetes	Brain_Nucleus_accumbens_basal_ganglia	Recent epidemiological studies have provided direct evidence that Diabetes Mellitus (DM) is a strong risk factor for AD.	PMID: 21431241	B
GAD_DISEASE~Calcinosis|Coronary Artery Disease	Brain_Cortex	Has not been reported so far.	.	.
GAD_DISEASE~cardiac defects	Brain_Substantia_nigra	Has not been reported so far.	.	.
GAD_DISEASE~Cataract	Brain_Cerebellum	Has not been reported so far.	.	.
GAD_DISEASE~chromosomal damage	Brain_Substantia_nigra	Has not been reported so far.	.	.
GAD_DISEASE~Chromosome Aberrations|Chromosome abnormality|DNA Damage	Brain_Substantia_nigra	DNA damage of neurons is accumulated in AD.	PMID: 37807326	A
GAD_DISEASE~Chronic lymphocytic leukemia	Brain_Cortex	Has not been reported so far.	.	.
GAD_DISEASE~cocaine dependence	Brain_Amygdala	Has not been reported so far.	.	.
GAD_DISEASE~Common Variable Immunodeficiency|Hemochromatosis	Brain_Nucleus_accumbens_basal_ganglia	There is compelling evidence that abnormalities related to iron metabolism caused by the gene involved in hemochromatosis mutations could influence the onset, incidence, and progression of AD.	PMID: 12214033	A
GAD_DISEASE~Common Variable Immunodeficiency|Hemochromatosis|IgG Deficiency|Infection	Brain_Nucleus_accumbens_basal_ganglia	There is compelling evidence that abnormalities related to iron metabolism caused by the gene involved in hemochromatosis mutations could influence the onset, incidence, and progression of AD.	PMID: 12214033	A
GAD_DISEASE~Common Variable Immunodeficiency|IgG Deficiency	Brain_Nucleus_accumbens_basal_ganglia	Has not been reported so far.	.	.
GAD_DISEASE~Dengue|Dengue Fever|Dengue Hemorrhagic Fever	Brain_Nucleus_accumbens_basal_ganglia	Has not been reported so far.	.	.
GAD_DISEASE~dermatitis	Brain_Cerebellum	Has not been reported so far.	.	.
GAD_DISEASE~Diabetes Mellitus	Brain_Hippocampus	Recent epidemiological studies have provided direct evidence that Diabetes Mellitus (DM) is a strong risk factor for AD.	PMID: 21431241	A
GAD_DISEASE~Diastolic blood pressure	Brain_Cortex	Has not been reported so far.	.	.
GAD_DISEASE~DNA damage associated with exposure to air pollution	Brain_Amygdala; Brain_Hippocampus; Brain_Hypothalamus	DNA damage of neurons is accumulated in AD.	PMID: 37807326	B
GAD_DISEASE~DNA Damage|Lung Neoplasms|Neoplasm of lung	Brain_Cerebellum	DNA damage of neurons is accumulated in AD.	PMID: 37807326	B
GAD_DISEASE~Drug Eruptions|Epidermal Necrolysis	Brain_Nucleus_accumbens_basal_ganglia	Has not been reported so far.	.	.
GAD_DISEASE~echinococcosis	Brain_Cerebellum; Brain_Spinal_cord_cervical_c-1; Brain_Substantia_nigra	Has not been reported so far.	.	.
GAD_DISEASE~erythrocyte homocysteine thromboembolism	Pituitary	Has not been reported so far.	.	.
GAD_DISEASE~fibrinogen protein C resistance ratio prothrombin thrombosis	Brain_Nucleus_accumbens_basal_ganglia	Fibrinogen and beta-amyloid association alters thrombosis and fibrinolysis: a possible contributing factor to AD.	PMID: 20547128	A
GAD_DISEASE~folate	Pituitary	During embryogenesis, folate deficiency is a risk factor for neural tube defects and late in life for cognitive decline and Alzheimer’s dementia (AD). It induces several Alzheimer.	PMID: 22627695	A
GAD_DISEASE~Frontal Lobe	Brain_Caudate_basal_ganglia	Has not been reported so far.	.	.
GAD_DISEASE~Gastrointestinal Diseases|Henoch-Schoenlein Purpura|Joint Diseases|Kidney Diseases|Proteinuria|Purpura	Brain_Nucleus_accumbens_basal_ganglia	Has not been reported so far.	.	.
GAD_DISEASE~Gastrointestinal Stromal Tumors	Brain_Nucleus_accumbens_basal_ganglia	Has not been reported so far.	.	.
GAD_DISEASE~Genomic Instability|Mesothelioma|Pleural Neoplasms	Brain_Cerebellum	Has not been reported so far.	.	.
GAD_DISEASE~head and neck squamous cell carcinoma	Pituitary	Has not been reported so far.	.	.
GAD_DISEASE~hemorrhagic	Brain_Nucleus_accumbens_basal_ganglia	Compared with non-AD controls with similar risk profiles, patients with AD are likely at a higher risk of hemorrhagic but not ischemic stroke.	PMID: 31949087	A
GAD_DISEASE~Hemosiderosis|Porphyria Cutanea Tarda	Brain_Nucleus_accumbens_basal_ganglia	Has not been reported so far.	.	.
GAD_DISEASE~Hypertension|Insulin Resistance	Brain_Frontal_Cortex_BA9	Hypertension accelerates the progression of Alzheimer-like pathology in a mouse model of the disease. Insulin resistance exacerbates AD via multiple mechanisms.	PMID: 25331846; PMID: 34349617	A
GAD_DISEASE~insulin left ventricular mass	Brain_Frontal_Cortex_BA9	Has not been reported so far.	.	.
GAD_DISEASE~L1|Precursor Cell Lymphoblastic Leukemia-Lymphoma	Brain_Caudate_basal_ganglia; Brain_Cerebellum; Brain_Hypothalamus	Has not been reported so far.	.	.
GAD_DISEASE~Leukemia-Lymphoma	Brain_Nucleus_accumbens_basal_ganglia	Has not been reported so far.	.	.
GAD_DISEASE~leukemia; leukemia	Brain_Cortex	Has not been reported so far.	.	.
GAD_DISEASE~Lipoid	Brain_Caudate_basal_ganglia	Has not been reported so far.	.	.
GAD_DISEASE~Mental Disorders	Brain_Frontal_Cortex_BA9	Has not been reported so far.	.	.
GAD_DISEASE~methotrexate efficacy	Pituitary	Has not been reported so far.	.	.
GAD_DISEASE~myelodysplastic (TRLIMDS)	Brain_Cortex	Has not been reported so far.	.	.
GAD_DISEASE~Nephrosis	Brain_Caudate_basal_ganglia	Has not been reported so far.	.	.
GAD_DISEASE~Occupational Diseases|Respiratory Tract Diseases	Pituitary	Has not been reported so far.	.	.
GAD_DISEASE~PAH-DNA adducts	Brain_Cerebellum	Has not been reported so far.	.	.
GAD_DISEASE~Papillary|DNA Damage|Neoplasms	Brain_Nucleus_accumbens_basal_ganglia	DNA damage of neurons is accumulated in AD.	PMID: 37807326	B
GAD_DISEASE~Partial|Syndrome	Brain_Cerebellum	Has not been reported so far.	.	.
GAD_DISEASE~Periodontal Attachment Loss|Periodontitis	Brain_Nucleus_accumbens_basal_ganglia	Due to the detrimental effects of periodontal pathogens in the CNS, it is suggested that periodontal disease may contribute to the pathogenesis of AD through increasing inflammatory cytokines which directly affect the brain and increasing the concentrations of both Aβ and hyperphosphorylated tau.	PMID: 33010393	A
GAD_DISEASE~Peripheral Vascular Diseases	Brain_Hypothalamus	Has not been reported so far.	.	.
GAD_DISEASE~plasma HDL cholesterol (HDL-C) levels	Brain_Amygdala	High plasma HDL cholesterol was observationally associated with increased risk of any dementia and AD, suggesting that HDL cholesterol can be used as an easily accessible plasma biomarker for individual risk assessment.	PMID: 33964140	A
GAD_DISEASE~Precursor Cell Lymphoblastic Leukemia-Lymphoma|Recurrence	Brain_Nucleus_accumbens_basal_ganglia	Has not been reported so far.	.	.
GAD_DISEASE~Radiation-Induced|thyroid neoplasm|Thyroid Neoplasms	Brain_Nucleus_accumbens_basal_ganglia	The overproduction of reactive oxygen and nitrogen species (thereafter collectively called Reactive Oxidizing Species, ROS), and the consequent increase in oxidative stress leading to an irreversible cellular damage, is frequently associated with some diseases like atherosclerosis, pulmonary fibrosis, AD. Recently, several Authors have emphasized the relationship between oxidative stressand thyro…	PMID: 22774406	B
GAD_DISEASE~Rheumatoid|Rheumatoid Arthritis|Rheumatoid spondylitis|Spondylitis	Brain_Frontal_Cortex_BA9	Has not been reported so far.	.	.
GAD_DISEASE~skin cancer	Brain_Hypothalamus	Nonmelanoma skin cancer is associated with reduced AD risk.	PMID: 24297801	A
GAD_DISEASE~Small Cell|Carcinoma	Brain_Cerebellum	Has not been reported so far.	.	.
GAD_DISEASE~Spondylarthropathies	Brain_Nucleus_accumbens_basal_ganglia	Has not been reported so far.	.	.
GAD_DISEASE~Squamous Cell|Esophageal Neoplasms|Oesophageal neoplasm|Squamous cell carcinoma|Stomach Neoplasms	Brain_Cerebellum; Brain_Hypothalamus	H. pylori is typically acquired early in life, and in colonized populations, it is the dominant member of the gastric niche,and interact directly with gastric epithelial cells. This intimate cross-talk between host and microbe and its beneficial roles to host physiology has made H. pylori an essential organism in the stomach's normal flora. Several studies have been conducted to verify the relati…	PMID: 25439068	B
GAD_DISEASE~Squamous Cell|Lung Neoplasms|Neoplasm of lung |Small cell carcinoma of lung|Squamous cell carcinoma	Brain_Cerebellum	Has not been reported so far.	.	.
GAD_DISEASE~Substance-Induced	Brain_Hypothalamus	Has not been reported so far.	.	.
GAD_DISEASE~Transitional Cell|Urologic Neoplasms	Brain_Caudate_basal_ganglia; Brain_Spinal_cord_cervical_c-1	Has not been reported so far.	.	.
GAD_DISEASE~Type 2	Brain_Hypothalamus; Brain_Spinal_cord_cervical_c-1	Has not been reported so far.	.	.
GAD_DISEASE~Type 2|Diabetes	Brain_Frontal_Cortex_BA9	Type 2 diabetes mellitus and AD are both associated with increasing age, and each increases the risk of development of the other.	PMID: 26069723	A
GAD_DISEASE~urinary; 2-naphtol	Pituitary	Has not been reported so far.	.	.
GENE3D~3.90.1460.10~GTF2I-like repeat,	Brain_Nucleus_accumbens_basal_ganglia	TFII (GTF2I) was the main cause of the neurocognitive profile [46]. Results exhibited that, in normal (control) stage, COPA, POLR2E, and STIP1 negatively regulated GTF2I. In other 3 stages, COPA, POLR2E, and STIP1 positively regulated GTF2I. In incipient AD, COPA and STIP1 positively regulated GTF2I; in moderate AD, ANAPC5 and COPA positively regulated GTF2I; in severe AD, only COPA positively re…	PMID: 25024739	A
GENE3D~3.90.550.10~Spore Coat Polysaccharide Biosynthesis Protein SpsA; Chain A,	Brain_Frontal_Cortex_BA9	Has not been reported so far.	.	.
GENE3D~3.90.850.10~Fumarylacetoacetate hydrolase, domain 2,	Brain_Frontal_Cortex_BA9	Has not been reported so far.	.	.
GENE3D~4.10.70.10~Echistatin,	Brain_Nucleus_accumbens_basal_ganglia	Has not been reported so far.	.	.
GENERIF_SUMMARY~05~01:02, were described in the Spanish Caucasoid population,	Brain_Nucleus_accumbens_basal_ganglia	Has not been reported so far.	.	.
GENERIF_SUMMARY~11688992~polymorphisms associated with idiopathic Parkinson's disease,	Brain_Cortex	Has not been reported so far.	.	.
GENERIF_SUMMARY~11752149~magnitude and specificity of influenza A virus-specific cytotoxic T-lymphocyte responses in humans is related to HLA-A and -B phenotype,	Brain_Nucleus_accumbens_basal_ganglia	It has been suggested by multiple studies that a bunch of AD key influencing factors might be attributed to genes encoding human leukocyte antigen (HLA), whose variety is an essential part of human adaptive immunity.	PMID: 32894413	A
GENERIF_SUMMARY~11783942~gene coding and flanking regions were sequenced and examined for mutations that might modulate the iron burden of individuals harboring the common mutant hemochromatosis HFE genotype or cause hemochromatosis independent of mutations in the HFE gene,	Brain_Caudate_basal_ganglia	Moalem et al. found a direct association between the two common Hfe mutations, C282Y and H63D, and AD.	PMID: 10861683	B
GENERIF_SUMMARY~11862383~Disparate binding of chaperone proteins by HLA-A subtypes,	Brain_Nucleus_accumbens_basal_ganglia	It has been suggested by multiple studies that a bunch of AD key influencing factors might be attributed to genes encoding human leukocyte antigen (HLA), whose variety is an essential part of human adaptive immunity.	PMID: 32894413	A
GENERIF_SUMMARY~11894096~The endophilin-CIN85-Cbl complex mediates ligand-dependent downregulation of c-Met,	Brain_Cerebellum; Brain_Hypothalamus	It has been reported that positive staining with the antibody to c-Met protein was seen in microglia in AD, predominantly in the white matter.	PMID: 8180811	B
GENERIF_SUMMARY~12029127~Polymorphisms in HIV-1 reverse transcriptase were most evident at sites of least functional or structural constraint and frequently were associated with particular host HLA-A and HLA-B alleles,	Brain_Nucleus_accumbens_basal_ganglia	It has been suggested by multiple studies that a bunch of AD key influencing factors might be attributed to genes encoding human leukocyte antigen (HLA), whose variety is an essential part of human adaptive immunity.	PMID: 32894413	A
GENERIF_SUMMARY~12126783~polymorphic in normoalbuminuric type 1 diabetic patients,	Brain_Frontal_Cortex_BA9	Has not been reported so far.	.	.
GENERIF_SUMMARY~12147786~in type 1 diabetic patients, the ACE and the PC-1 genes interact in increasing the individual risk of having a faster diabetic nephropathy progression,	Brain_Frontal_Cortex_BA9	Has not been reported so far.	.	.
GENERIF_SUMMARY~12239218~Data show that CD1d associates in the ER with both calnexin and calreticulin and with the thiol oxidoreductase ERp57 in a manner dependent on glucose trimming of its N-linked glycans.,	Brain_Nucleus_accumbens_basal_ganglia	Has not been reported so far.	.	.
GENERIF_SUMMARY~12324470~identification of functional segments within the beta2I-domain,	Brain_Nucleus_accumbens_basal_ganglia	Has not been reported so far.	.	.
GENERIF_SUMMARY~12859597~A Gambian TNF haplotype matches the European HLA-A1, B8, DR3 and Chinese HLA-A33, B58, DR3 haplotypes.,	Brain_Nucleus_accumbens_basal_ganglia	It has been suggested by multiple studies that a bunch of AD key influencing factors might be attributed to genes encoding human leukocyte antigen (HLA), whose variety is an essential part of human adaptive immunity.	PMID: 32894413	A
GENERIF_SUMMARY~12897151~TFB1 interacts with the C-terminal activation region of h-mtTFA and stimulates transcription independently of its RNA methyltransferase activity,	Brain_Hypothalamus	Has not been reported so far.	.	.
GENERIF_SUMMARY~15070694~selective down-regulation of HLA-A and HLA-Bw6 allospecificities associated with HLA-Bw4 preservation in leukemic cells,	Brain_Nucleus_accumbens_basal_ganglia	It has been suggested by multiple studies that a bunch of AD key influencing factors might be attributed to genes encoding human leukocyte antigen (HLA), whose variety is an essential part of human adaptive immunity.	PMID: 32894413	A
GENERIF_SUMMARY~15304486~RANKL-induced cathepsin K gene expression is cooperatively regulated by the combination of the transcription factors and p38 MAP kinase in a gradual manner.,	Brain_Hypothalamus	Findings lend further credence to the notion that the p38 MAPK pathway is dysregulated in AD and also indicates an active role for this pathway in disease pathogenesis.	PMID: 11677259	A
GENERIF_SUMMARY~15457444~Polymorphisms of reduced folate carrier,aminoimidazole carboxamide ribonucleotide transformylase,and thymidylate synthase genes contribute to the therapeutic response in rheumatoid arthritis patients to methotrexate.,	Pituitary	Has not been reported so far.	.	.
GENERIF_SUMMARY~15536144~Analysis of the ligands for triggering NK receptors revealed the consistent expression of cd155 and cd112 in myeloid leukemias, and less frequent expression in lymphoblastic leukemias,	Pituitary	Has not been reported so far.	.	.
GENERIF_SUMMARY~15793795~The distribution of HLA-A, -B allele polymorphism in the Luoba nationality is distinctive, but some of the gene distribution in the Luoba group is nearer to that in the Tibetan group.,	Brain_Nucleus_accumbens_basal_ganglia	It has been suggested by multiple studies that a bunch of AD key influencing factors might be attributed to genes encoding human leukocyte antigen (HLA), whose variety is an essential part of human adaptive immunity.	PMID: 32894413	A
GENERIF_SUMMARY~15917099~no association either with age-at-onset in AD cases or with disease risk in the case-control cohort but haplotype analysis revealed a modest association of one haplotype with AD risk (p = 0.04).,	Brain_Cerebellar_Hemisphere	Additional markers in these genes need to be screened to explore their role in the etiology of AD.	PMID: 15917099	A
GENERIF_SUMMARY~16004996~IL-4 regulates TNFalpha-induced IL-8 expression at a transcriptional level and this mechanism involves STAT6 and NF-kappaB transcription factors,	Brain_Nucleus_accumbens_basal_ganglia	IL4/STAT6 signaling activates neural stem cell proliferation and neurogenesis upon Amyloid-β42 aggregation in adult zebrafish brain. In addition, the possibility of targeting the nuclear factor kappaB (NF-kappaB) pathway for inflammatory conditions, which also play a role in AD, has been investigated.	PMID: 27760324; PMID: 16491164	A
GENERIF_SUMMARY~16127172~Ca2+/CaM has a role in regulating ubiquitination through direct interaction with TRE17,	Brain_Spinal_cord_cervical_c-1	Has not been reported so far.	.	.
GENERIF_SUMMARY~16185849~The HLA-A*02 and -A*03 were observed increased frequencies in patients less than 50% hair loss, and HLA-B*27 equally in patients of 50-99% hair loss, alopecia totalis and alopecia universalis.,	Brain_Nucleus_accumbens_basal_ganglia	It has been suggested by multiple studies that a bunch of AD key influencing factors might be attributed to genes encoding human leukocyte antigen (HLA), whose variety is an essential part of human adaptive immunity.	PMID: 32894413	A
GENERIF_SUMMARY~16257959~GSK-3beta directly phosphorylates and activates MARK2/PAR-1,	Brain_Nucleus_accumbens_basal_ganglia	Study identified three well characterized known tau kinases, GSK3α, GSK3β, and MAPK13 (SAPK4), to phosphorylate all four AD-relevant tau epitopes.	PMID: 23798682	A
GENERIF_SUMMARY~16260419~protein kinase Cdelta and JNK have roles in Ifn-alpha induced expression of phospholipid scramblase 1 through STAT1,	Brain_Nucleus_accumbens_basal_ganglia	PRKCD (protein kinase Cdelta) can lead to the phosphorylation and inactivation of GSK3B and subsequent inhibition of tau phosphorylation. MAPK pathways, ERK(MAPK3) and JNK(MAPK8), are activated in AD brains and involved in the pathogenesis of AD including tau phosphorylation and amyloid deposition. Translocation of STAT1 from cytosol to nucleus may also be involved in inflammatory activation in A…	PMID: 22815752	A
GENERIF_SUMMARY~16298512~Importin alpha5 and alpha7 bind to Stat3 upon cytokine stimulation.,	Brain_Cerebellar_Hemisphere	There are growing evidences suggesting that Pin1 plays important roles in the pathogenesis of AD, apoptosis of neurons and mammary epithelial cell transformation. The importin α5 and importin α3 were found to interact with Pin1, involved in the regulation of Pin1’s nuclear import. The cytokine oncostatin M (OSM) stimulated Stat3 interacted with importin α5, as previously reported. Importin α5 is …	PMID: 19084525	B
GENERIF_SUMMARY~16644864~NF1 is a novel regulator of RAS-induced signals in primary vascular smooth muscle cells,	Brain_Amygdala; Brain_Cerebellum; Brain_Hypothalamus	A likely role of the neuronal miRNAs maybe to tightly control the ‘more active’ Neurofibromin 1 (NF1) in neurons and, thus, facilitate a precise fine-tuning of RAS activity in these cells. Overexpression of miR-128 alone or with miR-103 and miR-137 significantly reduced endogenous NF1 protein levels, while antisense inhibition of these microRNAs enhanced translation of endogenous NF1 and reporter…	PMID: 23056445	B
GENERIF_SUMMARY~16803853~GLUT4 and GLUT12 were predominantly expressed in type I oxidative fibers; however, GLUT5 was expressed predominantly in type II (white) fibers,	Brain_Caudate_basal_ganglia	Cell membranes are impermeable for glucose, therefore glucose is transferred across the cell membranes by specific transport proteins: sodium-independent glucose transporters (GLUTs), encoded by SLC2 genes, and sodium-dependent glucose transporters (for example SGLTs), encoded by SLC5 genes. Human brain expresses 10 GLUT proteins and 10 proteins encoded by SLC5 genes. In patients with brain disea…	PMID: 27858715	A
GENERIF_SUMMARY~16804400~anti-inflammatory actions mediated by gliotoxin include HO-1 induction and the subsequent blockade of NF-kappaB-dependent signaling pathways in vitro and in vivo,	Brain_Nucleus_accumbens_basal_ganglia	Aspergillus is a toxic mold that is found to produce a secondary metabolite called Mycotoxin amongst other mold families like penicillium and fusarium. Mycotoxins are biotoxins and examples include Ochratoxin A (OTA), T2, Gliotoxin, and Aflatoxin. They are found in many foods especially in cereals and wheat products; all of which may play a role in neurodegeneration and cognitive decline. Gliotox…	PMID: 33010393; PMID: 16491164	A
GENERIF_SUMMARY~17008323~vascular endothelial growth factor expression is induced through the glucocorticoid receptor-related phosphatidylinositol 3-kinase/Akt and beta-catenin/T-cell factor-dependent pathway in human endothelial cells,	Brain_Putamen_basal_ganglia	The vascular endothelial growth factor (VEGF) levels and abnormal activation of AMPK in a transgenic AD model (APP/PS2 mice) suggest their potential contribution to cerebrovascular dysfunction, with insulin-like growth factor I (IGF-I) treatment showing promise in mitigating these vascular abnormalities. MAPK activation is essential for stimulation of VEGF and agrees with PI3K/Akt-independent act…	PMID: 17251422	A
GENERIF_SUMMARY~17085436~signal-induced relief of the autoinhibited fold of IQGAP1 allows activation of N-WASP to stimulate Arp2/3-dependent actin assembly,	Brain_Cerebellum	In hippocampal neurons, the IQGAP1/N-WASP/Arp2/3 complex promotes dendritic spine head formation. IQGAP1-/- mice also have long-term memory deficits, but anxiety and depression-like behavior are unaffected. Loss of dendritic spines are major contributing factors to psychiatric illness, such as schizophrenia and depression, and neurodegenerative disorders, such as AD, and it is tempting to specula…	PMID: 25722290	A
GENERIF_SUMMARY~17088247~hyperactive variants of p38alpha induce, whereas hyperactive variants of p38gamma suppress, activating protein 1-mediated transcription,	Brain_Frontal_Cortex_BA9	Increasing activity of post-synaptic kinase p38γ that targets T205 in tau reduced memory deficits in symptomatic Aβ-induced AD models. Evidence also exists that genetically targeting the alpha-isoform of p38MAPK is sufficient to ameliorate synaptic dysfunction. With immunological and biochemical methods, it has been observed that the reduction of the p38α MAPK expression facilitates the lysosomal…	PMID: 32725265; PMID: 32781522	A
GENERIF_SUMMARY~17096025~Neurofibromin-deficient mouse embryonic fibroblasts (MEFs) and human NF1 tumor cells were more resistant than neurofibromin-expressing cells to apoptosis mediated by two survival pathways: a Ras-dependent pathway, and a Ras-independent pathway.,	Brain_Amygdala; Brain_Cerebellum; Brain_Hypothalamus	Has not been reported so far.	.	.
GENERIF_SUMMARY~17192406~PELP1 functions as a molecular adaptor, coupling FHL2 with nuclear receptors, and PELP1-FHL2 interactions may have a role in prostate cancer progression.,	Brain_Cerebellum	Another mechanism by which FHL2 could contribute to a disease is by modifying the normal function of an interacting protein. Aberrant calpain activity has been measured in hypertrophy, heart failure, myocardial ischaemia and platelet aggregation, and activation of the calpain system has been suggested to contribute to the impairment of synaptic transmission in AD. FHL2 can interact with the Ca2+-…	.	.
GENERIF_SUMMARY~17209778~HLA-A*9 had no association with the generalized aggressive periodontitis.,	Brain_Nucleus_accumbens_basal_ganglia	It has been suggested by multiple studies that a bunch of AD key influencing factors might be attributed to genes encoding human leukocyte antigen (HLA), whose variety is an essential part of human adaptive immunity.	PMID: 32894413	A
GENERIF_SUMMARY~17487448~Increased frequency of HLA A2, A11, and B35 alleles in unselected pediatric Henoch Schonlein purpura patient population may be a risk factor for susceptibility.,	Brain_Nucleus_accumbens_basal_ganglia	It has been suggested by multiple studies that a bunch of AD key influencing factors might be attributed to genes encoding human leukocyte antigen (HLA), whose variety is an essential part of human adaptive immunity.	PMID: 32894413	A
GENERIF_SUMMARY~17490619~These findings provide evidence for a novel cooperative interaction between VEGFR2 and RET that mediates VEGF-A functions in ureteric bud cells.,	Brain_Frontal_Cortex_BA9	There are likely to be wider implications of disruption of the VEGF (VEGF-A)-VEGFR signaling pathway in AD. Interference with VEGF signaling may contribute to the inhibitory effects of Aβ42 on synaptic transmission. Indeed, VEGF administration has been investigated as a neuroprotective, proangiogenic therapy in AD.	PMID: 29226875	A
GENERIF_SUMMARY~17509534~hMATE1 and hMATE2-K function together as a detoxication system, by mediating the tubular secretion of intracellular ionic compounds across the brush-border membranes of the kidney.,	Brain_Nucleus_accumbens_basal_ganglia	Has not been reported so far.	.	.
GENERIF_SUMMARY~17534374~no statistically significant association between this marker allele and non-syndromic clefting,	Pituitary	Has not been reported so far.	.	.
GENERIF_SUMMARY~17597648~Long-term outcome in methylmalonic acidurias is influenced by the underlying genetic defects in MCM/MMAA/MMAB.,	Brain_Hypothalamus	Has not been reported so far.	.	.
GENERIF_SUMMARY~17599906~The inhibition of Akt and S6K1 phosphorylation by PRR5 knock down correlates with reduction in the expression level of platelet-derived growth factor receptor beta (PDGFRbeta).,	Brain_Putamen_basal_ganglia	Has not been reported so far.	.	.
GENERIF_SUMMARY~17720811~The activation of p38 was dependent on Axin and was required for the enhancement of mesenchymal stem cells differentiation by Wnt-4.,	Brain_Cerebellar_Hemisphere	Findings lend further credence to the notion that the p38 MAPK pathway is dysregulated in AD and also indicates an active role for this pathway in disease pathogenesis. Wnt pathway is involved in synaptic plasticity and neuronal survival, and alterations in Wnt signaling have previously been reported both in aging and neurodegenerative diseases, including AD.	PMID: 11677259; PMID: 18313758	A
GENERIF_SUMMARY~17724032~Mapk14 antagonizes Mapk12 activity through c-jun-dependent ubiquitin-proteasome pathways in regulating Ras transformation and stress response.,	Brain_Frontal_Cortex_BA9	Increasing activity of post-synaptic kinase p38γ (MAPK12) that targets T205 in tau reduced memory deficits in symptomatic Aβ-induced AD models. Evidence also exists that genetically targeting the alpha-isoform of p38MAPK is sufficient to ameliorate synaptic dysfunction. With immunological and biochemical methods, it has been observed that the reduction of the p38α (MAPK14) MAPK expression facilit…	PMID: 32725265; PMID: 32781522	A
GENERIF_SUMMARY~17785436~Re-expression of E-cadherin in HT29(US) cells restored the ability of caveolin-1 to down-regulate beta-catenin-Tcf/Lef-dependent transcription and survivin expression, as seen in HT29(ATCC) cells.,	Brain_Cortex	The connection between E-cadherin signaling and AD is suggested through the involvement of the FMN1 gene in Formin1 protein associated with E-cadherin signaling in keratinocytes and the PSEN1 gene encoding Presenilin-1, which regulates gamma-secretase-like cleavage of E-cadherin, potentially linking these genes' roles in AD pathology. Studies suggest that down-regulation of Caveolin-1 (CAV-1) cau…	PMID: 26836166; PMID: 17493012	B
GENERIF_SUMMARY~17855482~Sp1 functions as basal transcriptional regulator of human and rat MATE1 gene through two GC boxes. May be conserved among species. We have identified rSNP of hMATE1 gene (G-32A) (belonging to Sp1-binding site) that affects promoter activity.,	Brain_Putamen_basal_ganglia	Has not been reported so far.	.	.
GENERIF_SUMMARY~17922429~results suggest that HLA genotype relates to the muscular necrosis and the pathogenesis of Duchenne muscular dystrophy,	Brain_Nucleus_accumbens_basal_ganglia	It has been suggested by multiple studies that a bunch of AD key influencing factors might be attributed to genes encoding human leukocyte antigen (HLA), whose variety is an essential part of human adaptive immunity.	PMID: 32894413	A
GENERIF_SUMMARY~17924859~The A1-B8 haplotype hitchhiking with the hemochromatosis C282Y mutation was not associated with a more efficient iron absorption,	Brain_Nucleus_accumbens_basal_ganglia	Moalem et al. found a direct association between the two common Hfe mutations, C282Y and H63D, and AD.	PMID: 10861683	B
GENERIF_SUMMARY~17933493~The induction of IFIT4 transcription by IFN-alpha depends upon sequential activation of PKCdelta, JNK and STAT1, and the influence of PKCdelta or JNK on IFN-alpha-mediated induction of IFIT4 is dependent upon the phosphorylation of STAT1 at Ser-727.,	Brain_Nucleus_accumbens_basal_ganglia	PRKCD (protein kinase Cdelta) can lead to the phosphorylation and inactivation of GSK3B and subsequent inhibition of tau phosphorylation. MAPK pathways, ERK(MAPK3) and JNK(MAPK8), are activated in AD brains and involved in the pathogenesis of AD including tau phosphorylation and amyloid deposition. Translocation of STAT1 from cytosol to nucleus may also be involved in inflammatory activation in A…	PMID: 22815752	A
GENERIF_SUMMARY~17957493~Methylmalonic acidaemia: examination of genotype and biochemical data in 32 patients belonging to mut, cblA or cblB complementation group.,	Brain_Hypothalamus	Has not been reported so far.	.	.
GENERIF_SUMMARY~18004301~pinpoint disease susceptibility to the MHC class I genes HLA-B and HLA-A, in addition to the established associations of the MHC class II genes,	Brain_Nucleus_accumbens_basal_ganglia	It has been suggested by multiple studies that a bunch of AD key influencing factors might be attributed to genes encoding human leukocyte antigen (HLA), whose variety is an essential part of human adaptive immunity.	PMID: 32894413	A
GENERIF_SUMMARY~18385451~analysis of the ability of most common HLA-B alleles and HLA-A alleles with Bw4 serologic reactivity to protect target cells from lysis by KIR3DL1-dependent NK cells,	Brain_Nucleus_accumbens_basal_ganglia	It has been suggested by multiple studies that a bunch of AD key influencing factors might be attributed to genes encoding human leukocyte antigen (HLA), whose variety is an essential part of human adaptive immunity.	PMID: 32894413	A
GENERIF_SUMMARY~18517005~The significant increase of HLA-A* 26 in the BD patients without HLA-B*51 suggests that this allele itself might be one of the primary susceptibility genes involved in the development of BD independently of HLA-B*51.,	Brain_Nucleus_accumbens_basal_ganglia	It has been suggested by multiple studies that a bunch of AD key influencing factors might be attributed to genes encoding human leukocyte antigen (HLA), whose variety is an essential part of human adaptive immunity.	PMID: 32894413	A
GENERIF_SUMMARY~18559936~These results suggest that, in SupT1-based cell lines, p38alpha, p38gamma and p38delta, but not p38beta, are implicated in both HIV-1 induced replication and apoptosis in infected and uninfected bystander cells.,	Brain_Cortex	Increasing activity of post-synaptic kinase p38γ that targets T205 in tau reduced memory deficits in symptomatic Aβ-induced AD models. Evidence also exists that genetically targeting the alpha-isoform of p38MAPK is sufficient to ameliorate synaptic dysfunction. With immunological and biochemical methods, it has been observed that the reduction of the p38α MAPK expression facilitates the lysosomal…	PMID: 32725265; PMID: 32781522	A
GENERIF_SUMMARY~18583988~Data show that these CK2-targeted motifs in MDC1 are required to mediate NBS1 association with chromatin-flanking sites of unrepaired DNA double-strand breaks.,	Brain_Nucleus_accumbens_basal_ganglia	Individuals with mutations in MRE11 and NBS1, components of the DNA damage sensor complex MRN (MRE11-RAD50-NBS1), present with severe neurological symptoms, along with manifestations including hypersensitivity to ionizing radiation and genome instability. DNA damage and genome instability have been linked to age-related neurodegenerative diseases such as Alzheimer’s and Parkinson’s diseases.	PMID: 24036913	B
GENERIF_SUMMARY~18704924~ELF, a TGF-beta adaptor and signaling molecule, functions as a critical adaptor protein in TGF-beta modulation of angiogenesis as well as cell cycle progression.,	Brain_Amygdala	Elf deficiency results in mislocalization of Smad3 and Smad4 and loss of the TGF-b-dependent transcriptional response, which can be rescued by overexpression of the C-terminal region of ELF. These results establish a novel link between a major dynamic scaffolding protein and the TGF-b signaling pathway. Blocking TGF-β–Smad2/3 innate immune signaling mitigates Alzheimer-like pathology.	PMID: 16123805; PMID: 18516051	A
GENERIF_SUMMARY~18775979~In leukoblasts from 82 patients with acute myeloid leukemia, various extent and frequency of differential allelic expression in the CDA, DCK, NT5C2, NT5C3, and TP53 genes was observed.,	Brain_Hypothalamus	Seven key target genes for formononetin in the treatment of patients with AD were identified, including ESR1, PPARG, TP53, SIRT1, TNF, CYP19A1, and NFE2L2. Several works also indicate that TP53-dependent apoptotic cells are detectable in restricted areas in AD-affected brains.	PMID: 31175839; PMID: 29749796	B
GENERIF_SUMMARY~18789440~IFN-gamma down-regulates ABCA1 expression by inhibiting LXRalpha in a JAK/STAT signaling pathway-dependent manner,	Brain_Caudate_basal_ganglia	Study suggests that the NLRP3-relevant JAK1/STAT3/P65/IRF3 signalling pathway is related to AD pathogenesis. Overexpression of ABCA1 reduces amyloid deposition in the PDAPP mouse model of AD.	PMID: 33724512; PMID: 18202749	A
GENERIF_SUMMARY~18955485~G6b-B inhibits constitutive and agonist-induced signaling by glycoprotein VI and CLEC-2.,	Brain_Cortex	Has not been reported so far.	.	.
GENERIF_SUMMARY~18984593~IPS-1 requires TRAF6 and MEKK1 to activate NF-kappaB and mitogen-activated protein kinases that are critical for the optimal induction of type I interferons,	Brain_Cerebellum	Aggregated proteins including Aβ and tau can provoke an immune reaction that includes the production of type-I interferons. There is evidence showing that TRAF6 can mediate the inflammatory response through TLR4/TRAF6/IKK/NF-κB signaling pathway. Moreover, in AD, a large number of activated astrocytes and microglia can be found around β-amyloid plaques, which induce the production of inflammatory…	PMID: 35910253; PMID: 29651950	A
GENERIF_SUMMARY~19096125~determined the variation in the TFAM, TFB1M, and TFB2M genes in cardiac hypertrophy,	Brain_Hypothalamus	Expression of genes for mitochondrial transcription factors A (TFAM) and B1/B2 (TFB1M/TFB2M) were not significantly changed in AD and PD tissues.	PMID: 32497722	.
GENERIF_SUMMARY~19118547~ANKRD28, a novel binding partner of DOCK180, promotes cell migration by regulating focal adhesion formation.,	Brain_Amygdala	ANKRD28 is a novel gene that is associated with AD.	https://doi.org/10.1016/j.imu.2022.101083	A
GENERIF_SUMMARY~19119143~Suppression of 2,3-oxidosqualene cyclase by high fat diet contributes to liver X receptor-alpha-mediated improvement of hepatic lipid profile.,	Brain_Hippocampus	Has not been reported so far.	.	.
GENERIF_SUMMARY~19151395~These results indicate that both nipradilol and timolol possess a novel mechanism of action and function as potent protective agents against oxidative stress.,	Brain_Caudate_basal_ganglia	Oxidative stress plays a significant role in the pathogenesis of AD (AD), a devastating disease of the elderly. The brain is more vulnerable than other organs to oxidative stress, and most of the components of neurons (lipids, proteins, and nucleic acids) can be oxidized in AD due to mitochondrial dysfunction, increased metal levels, inflammation, and β-amyloid (Aβ) peptides. Oxidative stress par…	PMID: 24664866	B
GENERIF_SUMMARY~19155500~The binding affinity of HLA-A epitopes is significantly higher than that of HLA-B epitopes and gives rise to new hypotheses concerning the mechanisms underlying immunodominance of CD8-positive T cell responses against intracellular infectious agents.,	Brain_Nucleus_accumbens_basal_ganglia	It has been suggested by multiple studies that a bunch of AD key influencing factors might be attributed to genes encoding human leukocyte antigen (HLA), whose variety is an essential part of human adaptive immunity.	PMID: 32894413	A
GENERIF_SUMMARY~19158817~These findings suggested that the loss of transport activities of the MATE1 G64D and MATE2-K G211V variants were due to the alteration of protein expression in cell surface membranes.,	Brain_Nucleus_accumbens_basal_ganglia	Has not been reported so far.	.	.
GENERIF_SUMMARY~19251701~p38alpha and p38gamma are essential components of the signaling pathway that regulates the tumor-suppressing senescence response,	Brain_Frontal_Cortex_BA9	Increasing activity of post-synaptic kinase p38γ that targets T205 in tau reduced memory deficits in symptomatic Aβ-induced AD models. Evidence also exists that genetically targeting the alpha-isoform of p38MAPK is sufficient to ameliorate synaptic dysfunction. With immunological and biochemical methods, it has been observed that the reduction of the p38α MAPK expression facilitates the lysosomal…	PMID: 32725265; PMID: 32781522	A
GENERIF_SUMMARY~19392852~This is a first association study at genetic level identifying HLA-A and HLA-B-related variations in genetic susceptibility to esophageal carcinoma among Chaoshan Han population,	Brain_Nucleus_accumbens_basal_ganglia	It has been suggested by multiple studies that a bunch of AD key influencing factors might be attributed to genes encoding human leukocyte antigen (HLA), whose variety is an essential part of human adaptive immunity.	PMID: 32894413	A
GENERIF_SUMMARY~19454686~p115 is a critical intermediary component in the regulated secretion of MIF from monocytes/macrophages,	Brain_Cortex	Has not been reported so far.	.	.
GENERIF_SUMMARY~19551138~CCHCR1 is up-regulated in skin cancer and associated with EGFR expression,	Brain_Hypothalamus	Hyperactivation of EGFR has been implicated in many neurodegenerative disorders, including AD.	PMID: 34139302	B
GENERIF_SUMMARY~19620283~snoRNP assembly factor NUFIP can regulate the interactions between TIP48 and TIP49 and the core box C/D proteins.,	Brain_Cortex	Has not been reported so far.	.	.
GENERIF_SUMMARY~19694640~Although the percentages of both NKG2A- and NKG2C-positive NK cells were normal in preeclamptic women, the levels of NKG2A and NKG2C on NK cells were significantly up-regulated in these women,	Brain_Cortex	Has not been reported so far.	.	.
GENERIF_SUMMARY~19731014~Genetic polymorphisms in GSTM1, GSTO2, XRCC1 at codons 194 and 399 may act additively for developing breast cancer,	Brain_Nucleus_accumbens_basal_ganglia	Results suggest that the null genotype GSTM1 and the combination GSTT1+/GSTM1- could confer up to twice the risk of developing AD. Results suggest that GSTO locus variants may lower brain GSTO2 levels and consequently confer AD risk in older age. The presence of the G/A variant of c.1196A>G (rs25487) polymorphisms in the XRCC1 gene and the T/C variant of c.2285T>C (rs1136410) in the PARP1 gene ma…	PMID: 25542503; PMID: 22494505; PMID: 25998844	A
GENERIF_SUMMARY~19803716~The results suggest that HLA-A*1101 may be associated with protection against while HLA-B*4006 may be associated with susceptibility to HIV and tuberculosis development in HIV patients.,	Brain_Nucleus_accumbens_basal_ganglia	It has been suggested by multiple studies that a bunch of AD key influencing factors might be attributed to genes encoding human leukocyte antigen (HLA), whose variety is an essential part of human adaptive immunity.	PMID: 32894413	A
GENERIF_SUMMARY~19815499~TIGIT is expressed by all NK cells, it binds PVR and PVRL2 but not PVRL3, and it inhibits NK cytotoxicity,	Pituitary	Has not been reported so far.	.	.
GENERIF_SUMMARY~19915238~Apart from other alleles, alleles A2, and B44 play a significant role in vitiligo in the Indian patients,	Brain_Nucleus_accumbens_basal_ganglia	Has not been reported so far.	.	.
GENERIF_SUMMARY~19920778~intralocus and interlocus comparison of mismatched HLA-A and -B specificities with corresponding recipient HLA class I type, and the number, position, and physiochemical disparity (hydrophobicity and electrostatic charge) of polymorphic amino acids,	Brain_Nucleus_accumbens_basal_ganglia	It has been suggested by multiple studies that a bunch of AD key influencing factors might be attributed to genes encoding human leukocyte antigen (HLA), whose variety is an essential part of human adaptive immunity.	PMID: 32894413	A
GENERIF_SUMMARY~19932885~gene polymorphism is associated with keloids in chinese population,	Brain_Nucleus_accumbens_basal_ganglia	Has not been reported so far.	.	.
GENERIF_SUMMARY~20006706~The findings suggest that signal transducer and activator of transcription 6 and NF-kappaB are important for the upregulation of RhoA in human bronchial smooth muscle cells,	Brain_Nucleus_accumbens_basal_ganglia	Inhibitors of NF-κB and P2X7/NLRP3/Caspase 1 pathway in microglia: Novel therapeutic opportunities in neuroinflammation induced early-stage AD. Emerging evidence points toward a role of aberrant RhoA signaling in neurodegenerative diseases such as Parkinson’s disease, AD, Huntington’s disease, and amyotrophic lateral sclerosis. RhoA is expressed in most tissues at varying levels. Several transcri…	PMID: 30502599; PMID: 35563826	A
GENERIF_SUMMARY~20016398~The purpose of this study was to evaluate the effects of heterozygous MATE variants on the disposition of metformin in mice and humans.,	Brain_Nucleus_accumbens_basal_ganglia	Has not been reported so far.	.	.
GENERIF_SUMMARY~20067482~Our results support the role of LTA4H and ALOX5AP variants as risk factors for asthma in Latino populations.,	Brain_Cerebellar_Hemisphere	The expression of the Alox5ap gene was significantly lower in the microglia depleted brains of WT as well as APP-PS1 animals. The genes Lta4h and Ltc4s, both enzymes involved in further metabolizing LTA4, were not differentially expressed upon microglia ablation. In addition, LTA4H plasma levels are increased in both aging and AD and correlated with cognitive impairment. These results identify a …	PMID: 32771067; PMID: 37976357	A
GENERIF_SUMMARY~20067714~characterization of MATE1: kinetic analysis of transport of cimetidine and tetraethylammonium; inhibitors; comparison to hMATE2-K and rMATE1,	Brain_Nucleus_accumbens_basal_ganglia	Has not been reported so far.	.	.
GENERIF_SUMMARY~20095411~Genetic peculiarities particularly xenobiotic detoxification enzymes CYP1A1, CYP2E1, EPHX1 and GSTM1, GSTT1 play important role in pulmonary diseases development.,	Pituitary	By focusing on genes expressed in the brain and known to be involved in the disease, we were able to detect significant correlations with AD phenotype between the BCAS1 and EPHX1 derived variant scores with decreased subcortical volumes and temporal lobe thickness respectively, confirming the importance of these genes in AD. Results suggest that the null genotype GSTM1 and the combination GSTT1+/…	PMID: 38104851; PMID: 25542503	A
GENERIF_SUMMARY~20097574~CKbeta8- and CKbeta8-1-induced activation of ERK1/2 is mediated by the G(i)/G(o) protein, PLC, and PKCdelta.,	Brain_Nucleus_accumbens_basal_ganglia	The available literature suggests dysregulated ERK1/2 in AD patients with potential implications in the multifaceted underlying pathologies of AD, including amyloid-β plaque formation, tau phosphorylation, and neuroinflammation.	PMID: 35038057	B
GENERIF_SUMMARY~20139130~TRB3 as a bile acid responsive gene, downregulated in Barrett's oesophagus, which regulates NF-kappaB activation and cytokine levels.,	Brain_Nucleus_accumbens_basal_ganglia	The possibility of targeting the nuclear factor kappaB (NF-kappaB) pathway for inflammatory conditions, which also play a role in AD, has been investigated.	PMID: 16491164	A
GENERIF_SUMMARY~20304964~p22(phox)-based Nox oxidases maintain HIF-2alpha protein expression through inactivation of tuberin and downstream activation of ribosomal protein S6 kinase 1/4E-BP1 pathway,	Brain_Cerebellar_Hemisphere	Has not been reported so far.	.	.
GENERIF_SUMMARY~20350312~study has shown strong associations between polymorphisms in the genes of IL12A and IL12RB1 and protection from severe malarial anemia in Kenyan children,	Brain_Nucleus_accumbens_basal_ganglia	Evidence suggests that the neuro-inflammation mechanisms associated with interleukin-12 (IL-12) may be linked to AD and cognitive aging. In this study, we speculate that single nucleotide polymorphisms (SNPs) in IL-12-associated genes, such as IL12A, IL12B, IL12RB1, and IL12RB2 genes, could be associated with cognitive aging individually and/or via complicated interactions in the elder Taiwanese …	PMID: 31649612	A
GENERIF_SUMMARY~20352103~upon serum starvation, alpha(5)beta(1) integrin engagement could regulate specific pro-survival functions through the activation of GSK3beta,	Brain_Nucleus_accumbens_basal_ganglia	GSK-3β, a pivotal kinase in AD. Observations highlighting GSK-3 as one of the most relevant targets for AD treatment.	PMID: 24904272	A
GENERIF_SUMMARY~20375017~Tau potentiates nerve growth factor-induced mitogen-activated protein kinase signaling and neurite initiation without a requirement for microtubule binding,	Brain_Putamen_basal_ganglia	Tau potentiates signal transduction associated with growth factor stimulation in a manner that does not involve its microtubule binding activity but requires phosphorylation at Thr-231. These findings shed new light on how Tau may be affecting the differentiation and maturation of the developing brain, as well as the pathogenesis of neurodegenerative diseases such as AD.	PMID: 20375017	A
GENERIF_SUMMARY~20399743~activation of Galphaq weakened the kinase activity of GSK-3beta and enhanced cellular accumulation of beta-Catenin.,	Brain_Caudate_basal_ganglia; Brain_Putamen_basal_ganglia	Study identified three well characterized known tau kinases, GSK3α, GSK3β, and MAPK13 (SAPK4), to phosphorylate all four AD-relevant tau epitopes.	PMID: 23798682	A
GENERIF_SUMMARY~20576420~DHA inhibits IgE production of human B cells by direct interference with STAT6 and NFkappaB.,	Brain_Nucleus_accumbens_basal_ganglia	IL4/STAT6 signaling activates neural stem cell proliferation and neurogenesis upon Amyloid-β42 aggregation in adult zebrafish brain. In addition, the possibility of targeting the nuclear factor kappaB (NF-kappaB) pathway for inflammatory conditions, which also play a role in AD, has been investigated.	PMID: 27760324; PMID: 16491164	A
GENERIF_SUMMARY~20810156~LTA4H and ALOX5AP gene polymorphisms modify the augmentation of bronchodilator responsiveness by leukotriene modifiers in Puerto Ricans but not Mexicans with asthma.,	Brain_Cerebellar_Hemisphere	The expression of the Alox5ap gene was significantly lower in the microglia depleted brains of WT as well as APP-PS1 animals. The genes Lta4h and Ltc4s, both enzymes involved in further metabolizing LTA4, were not differentially expressed upon microglia ablation. In addition, LTA4H plasma levels are increased in both aging and AD and correlated with cognitive impairment. These results identify a …	PMID: 32771067; PMID: 37976357	A
GENERIF_SUMMARY~20861221~AMH thus exemplifies a new mechanism for receptor engagement in which interaction with the type II receptor promotes pro-region dissociation to generate mature ligand.,	Brain_Amygdala	Has not been reported so far.	.	.
GENERIF_SUMMARY~20876572~Structures of the human GTPase MMAA and vitamin B12-dependent methylmalonyl-CoA mutase and insight into their complex formation.,	Brain_Hypothalamus	Has not been reported so far.	.	.
GENERIF_SUMMARY~20929309~calreticulin and thioredoxin were found in patterns of fibroadenoma, mucinous carcinoma, and NST carcinoma, but with different quantitative expression among them.,	Brain_Cerebellar_Hemisphere	Has not been reported so far.	.	.
GENERIF_SUMMARY~20952657~NKG2A expression on gammadelta lymphoproliferative Disease of Large Granular Lymphocytes correlates with asymptomatic pathology, even in the presence of NKG2C coexpression.,	Brain_Cortex	Has not been reported so far.	.	.
GENERIF_SUMMARY~21029668~Bw4 motifs can increase the CD4 cell count and decrease the viral load of patients with primary HIV infection.,	Brain_Nucleus_accumbens_basal_ganglia	Has not been reported so far.	.	.
GENERIF_SUMMARY~21138732~MMAA acts as a chaperone of human MCM protein.,	Brain_Hypothalamus	Has not been reported so far.	.	.
GENERIF_SUMMARY~21152870~Both PAR2 and TLR4 activation on SW620 cells can trigger the phosphorylation of ERK1/2, regulate gene expression, and promote the proliferation and migration of cells.,	Brain_Cortex	Many AD risk factors have been shown to be associated with altered TLR4 signaling.	PMID: 32391019; PMID: 35038057	A
GENERIF_SUMMARY~21163258~both binding and orientation is dictated by the c-MET phosphorylated tyrosine and an adjacent arginine forming intra-peptide hydrogen bonds and aligning unidirectionally with complementary charges in the phosphotyrosine binding pocket of c-Cbl.,	Brain_Cerebellum; Brain_Hypothalamus	It has been reported that positive staining with the antibody to c-Met protein was seen in microglia in AD, predominantly in the white matter.	PMID: 8180811	B
GENERIF_SUMMARY~21209113~Nef-mediated evasion of host immune responsiveness might be attributable to modulation of cell surface expression of major histocompatibility complex class I.,	Brain_Nucleus_accumbens_basal_ganglia	Studies provided preliminary evidences that HLA gene (one of the three human major histocompatibility complex class I genes) variants might participate in the structural alteration of AD associated brain regions, hence modulating the susceptibility of AD.	PMID: 27056077	A
GENERIF_SUMMARY~21335555~cells deficient in acid ceramidase (aCDase) also exhibited defects in CCL5 induction, whereas cells deficient in sphingosine kinase-1 and -2 exhibited higher levels of CCL5.,	Brain_Frontal_Cortex_BA9	In recent years, many studies have shown that the CCL5/CCR5 axis plays a major effect in the pathogenesis of AD, but there are also a few studies that contradict this. In short, the role of CCL5/CCR5 axis in the pathogenesis of AD is still intricate.	PMID: 37769321	A
GENERIF_SUMMARY~21383766~Data show that a high expression of CD112 and CD155 (DNAM-1 ligands) on leukemic blasts.,	Pituitary	Has not been reported so far.	.	.
GENERIF_SUMMARY~21422676~Tissue antigen HLA-A*29 may be a preventive factor against nodal generalized osteoarthritis in patients living in the western Black Sea region of Turkey.,	Brain_Nucleus_accumbens_basal_ganglia	It has been suggested by multiple studies that a bunch of AD key influencing factors might be attributed to genes encoding human leukocyte antigen (HLA), whose variety is an essential part of human adaptive immunity.	PMID: 32894413	A
GENERIF_SUMMARY~21459456~The study suggests the possible existence of a susceptibility locus for schizophrenia within the HLA region.,	Brain_Nucleus_accumbens_basal_ganglia	It has been suggested by multiple studies that a bunch of AD key influencing factors might be attributed to genes encoding human leukocyte antigen (HLA), whose variety is an essential part of human adaptive immunity.	PMID: 32894413	A
GENERIF_SUMMARY~21496113~PPAR-delta agonists inhibit TGFalpha-induced MMP9 expression in human keratinocytes. This inhibition involves repression of c-fos binding at the MMP9 promoter.,	Brain_Cerebellum	HMGB1, BAP1, DUOX2, NOX5, P4HB and PPARD (PPAR-delta) were co-enriched in the Olfactory transduction pathway, which may be related to the mechanism of olfactory impairment in AD patients.	PMID: 36506471	A
GENERIF_SUMMARY~21518531~Interactions between genetic polymorphisms of NQO1, XRCC1 and smoking increased the risk of gastric cancer.,	Brain_Nucleus_accumbens_basal_ganglia	Altered NQO1 expression is associated with several pathological conditions and disorders including AD. The presence of the G/A variant of c.1196A>G (rs25487) polymorphisms in the XRCC1 gene and the T/C variant of c.2285T>C (rs1136410) in the PARP1 gene may increase the risk of AD. This may provide further evidence that the disruption of a DNA repair mechanism like BER may be important in the etio…	PMID: 28164770; PMID: 25998844	A
GENERIF_SUMMARY~21690332~In this review, KIR3DL1/S1 receptor recognition of the Bw4 epitope of HLA-A and -B antigens makes this receptor one of the most extensively studied of the variable natural killer (NK) cell receptors.,	Brain_Nucleus_accumbens_basal_ganglia	It has been suggested by multiple studies that a bunch of AD key influencing factors might be attributed to genes encoding human leukocyte antigen (HLA), whose variety is an essential part of human adaptive immunity.	PMID: 32894413	A
GENERIF_SUMMARY~21709020~Data show that luminal P-PERK and LC3 levels are reduced in PERK-deficient mammary glands, whereas they are increased in human breast ductal carcinoma in situ.,	Brain_Hippocampus	BiP/Grp78 expression levels are increased in the hippocampus and temporal cortex from AD brain, and several studies have shown the increased presence of phosphorylated PERK, IRE1, and eIF2a in AD neurons. These markers were detected either in healthy neurons or in neurons with hyperphosphorylated tau protein, but are almost absent from NFT-containing neurons. Overall, the levels of BiP/Grp78 and …	PMID: 27626216	A
GENERIF_SUMMARY~21729576~mesenchymal stem cells have lower sensitivity to radiation, which may associate with the expression of radioresistant genes survivin and HO-1.,	Brain_Caudate_basal_ganglia	This process is related to Heme Oxygenase 1 (HO-1), and the beneficial roles of HO-1 overexpression in AD brains are widely accepted due to its ability to convert pro-oxidant heme to biliverdin and bilirubin (antioxidants), which promote restoration of a suitable tissue redox microenvironment.	PMID: 33016915	A
GENERIF_SUMMARY~21768087~c-Cbl as well as Cbl-b may play important roles in Hsp90 inhibitor-induced degradation of Flt3-ITD through the ubiquitin proteasome system,	Brain_Nucleus_accumbens_basal_ganglia	c-ABL and c-CBL were found to besignificantly increased in AD. c-Cbl inhibits expression of LPS-stimulated proinflammatory cytokines and chemokines in microglia. Study demonstrate an unprecedented role for c-Cbl in microglia-mediated neuroinflammation involving PI3K/Akt/NF-κB pathway. Hsp90 regulates tau pathology through co-chaperone complexes in AD.	PMID: 27156691; PMID: 21056617	A
GENERIF_SUMMARY~21851420~HLA-A*11, A*31 and B*54 showed increased phenotype frequencies in polycystic ovarian syndrome women compared to controls.,	Brain_Nucleus_accumbens_basal_ganglia	It has been suggested by multiple studies that a bunch of AD key influencing factors might be attributed to genes encoding human leukocyte antigen (HLA), whose variety is an essential part of human adaptive immunity.	PMID: 32894413	A
GENERIF_SUMMARY~21963603~Data show that the missing HLA-alleles in 6pLOH(+) clones were conspicuously biased to particular alleles,	Brain_Nucleus_accumbens_basal_ganglia	It has been suggested by multiple studies that a bunch of AD key influencing factors might be attributed to genes encoding human leukocyte antigen (HLA), whose variety is an essential part of human adaptive immunity.	PMID: 32894413	A
GENERIF_SUMMARY~22031293~The SUMO-specific isopeptidase SENP2 associates dynamically with nuclear pore complexes through interactions with karyopherins and the Nup107-160 nucleoporin subcomplex.,	Brain_Cerebellum	Study found that both SENP1 and SENP2 induced de-SUMOylation of APP.	PMID: 29862363	B
GENERIF_SUMMARY~22086389~Subjects previously immunized with measles-mumps-rubella vaccine were genotyped for 66 candidate single nucleotide polymorphisms in the CD46, SLAM and CD209 genes.,	Brain_Amygdala	Has not been reported so far.	.	.
GENERIF_SUMMARY~22114194~17beta-hydroxysteroid dehydrogenase type 6 (17betaHSD6) converts the androgen DHT to the estrogen 3beta-Adiol, and this leads to activation of the ERbeta reporter.,	Brain_Cerebellum	Has not been reported so far.	.	.
GENERIF_SUMMARY~22207173~Oct-4 and Nestin were important regulators of the development of breast cancer.,	Brain_Cerebellar_Hemisphere; Brain_Cerebellum	Nestin is a stem cell marker for progenitor cells. We have also shown the presence of nestin in all groups of individuals (Alzheimer, multiple infarct, and normal aged).	PMID: 16186627	B
GENERIF_SUMMARY~22262855~Met-dependent Cbl loss may also promote cross-talk through indirect enhancement of EGF receptor signaling.,	Brain_Cerebellum; Brain_Hypothalamus	c-ABL and c-CBL were found to besignificantly increased in AD. c-Cbl inhibits expression of LPS-stimulated proinflammatory cytokines and chemokines in microglia. Study demonstrate an unprecedented role for c-Cbl in microglia-mediated neuroinflammation involving PI3K/Akt/NF-κB pathway.	PMID: 27156691	A
GENERIF_SUMMARY~22293801~HLA-B54 and HLA-A11 were positively associated with diffuse panbronchiolitis in Northern and Southern Chinese, respectively.,	Brain_Nucleus_accumbens_basal_ganglia	It has been suggested by multiple studies that a bunch of AD key influencing factors might be attributed to genes encoding human leukocyte antigen (HLA), whose variety is an essential part of human adaptive immunity.	PMID: 32894413	A
GENERIF_SUMMARY~22370889~HLA-A*11 and HLA-B*15 polymorphisms are prevalent in Mongolian and Han children with Henoch-Schonlein purpura.,	Brain_Nucleus_accumbens_basal_ganglia	It has been suggested by multiple studies that a bunch of AD key influencing factors might be attributed to genes encoding human leukocyte antigen (HLA), whose variety is an essential part of human adaptive immunity.	PMID: 32894413	A
GENERIF_SUMMARY~22435755~PKC-delta mediates interferon-alpha-induced apoptosis through JNK1 activation.,	Brain_Nucleus_accumbens_basal_ganglia	PRKCD (protein kinase Cdelta) can lead to the phosphorylation and inactivation of GSK3B and subsequent inhibition of tau phosphorylation.	PMID: 22815752	A
GENERIF_SUMMARY~22474384~Data show that using a 200-nt primed circular DNA substrate,	Brain_Cerebellum	Has not been reported so far.	.	.
GENERIF_SUMMARY~22489945~15 cases of somatic mutations have been reported in the HLA-A and HLA-B genes of patients with a variety of hematologic diseases, including various leukemias and non-Hodgkin's lymphoma.,	Brain_Nucleus_accumbens_basal_ganglia	It has been suggested by multiple studies that a bunch of AD key influencing factors might be attributed to genes encoding human leukocyte antigen (HLA), whose variety is an essential part of human adaptive immunity.	PMID: 32894413	A
GENERIF_SUMMARY~22526456~immunohistochemical analysis of NOTCH1-3, JAGGED1, cMET, and phospho-MAPK in 100 carcinomas of unknown primary,	Brain_Nucleus_accumbens_basal_ganglia	Findings lend further credence to the notion that the p38 MAPK pathway is dysregulated in AD and also indicates an active role for this pathway in disease pathogenesis.	PMID: 11677259	A
GENERIF_SUMMARY~22531926~identify FOXO3 as a new IKK-epsilon-controlled check-point of IRF activation and regulation of IFN-beta expression, providing new insight into the role of FOXO3 in immune response control.,	Brain_Caudate_basal_ganglia	FOXO3 function may influence AD development via pathways that are independent of IGF signaling.	PMID: 29282328	A
GENERIF_SUMMARY~22573115~when the HLA-B KIR-ligand motif is lacking, the HLA-A KIR-ligand might have a vicarious role in controlling the natural killer cell-mediated innate immune response,	Brain_Nucleus_accumbens_basal_ganglia	It has been suggested by multiple studies that a bunch of AD key influencing factors might be attributed to genes encoding human leukocyte antigen (HLA), whose variety is an essential part of human adaptive immunity.	PMID: 32894413	A
GENERIF_SUMMARY~22606006~amplification of ERBB4, C-MET and CD44 was significantly associated with certain clinicopathological characteristics, particularly tumor differentiation and cancer-related death and poor survival.,	Brain_Cerebellar_Hemisphere	Neuregulin-1 (NRG-1) and erbB4 immunoreactivity is associated with neuritic plaques in AD brain and in a transgenic model of AD.	PMID: 12528817	A
GENERIF_SUMMARY~22685579~Data suggest that genetic variations within CD6 and syntaxin binding protein 6 (STXBP6) may influence response to TNFalpha inhibitors in patients with rheumatoid arthritis (RA).,	Brain_Cortex	The modification of STXBP6 is associated with various diseases in different human tissues, including potential roles in neurodegenerative diseases like AD, Pick’s disease, and frontotemporal dementia (FTD).	PMID: 38003627	A
GENERIF_SUMMARY~22826228~The relative resistance to Nef-mediated down-regulation by the cytoplasmic domains of HLA-B compared with HLA-A contributes to the better control of HIV-1 infection associated with HLA-B-restricted cytotoxic T lymphocytes.,	Brain_Nucleus_accumbens_basal_ganglia	It has been suggested by multiple studies that a bunch of AD key influencing factors might be attributed to genes encoding human leukocyte antigen (HLA), whose variety is an essential part of human adaptive immunity.	PMID: 32894413	A
GENERIF_SUMMARY~22854047~balanced redox-state is required for VEGF to facilitate reversible S-glutathionylation of LMW-PTP, FAK activation and endothelial cell migration,	Brain_Anterior_cingulate_cortex_BA24	VEGF ligand and receptor genes, specifically genes relevant to FLT4 and FLT1 receptor signaling, are associated with cognition, longitudinal cognitive decline, and AD neuropathology.	PMID: 31332262	A
GENERIF_SUMMARY~22863953~Glycogen synthase kinase 3beta inhibition prevents monocyte migration across brain endothelial cells via Rac1-GTPase suppression and down-regulation of active integrin conformation.,	Brain_Nucleus_accumbens_basal_ganglia	Glycogen synthase kinase 3beta (GSK-3β), a pivotal kinase in AD. Observations highlighting GSK-3 as one of the most relevant targets for AD treatment.	PMID: 24904272	A
GENERIF_SUMMARY~22901285~samples represent a tumor-initiating cells (TICs) subset which may be either M- or S-type, and which is separate from the CD44(high)/Oct-4A(high) subset observed only in M-type samples.,	Brain_Cerebellum; Brain_Putamen_basal_ganglia	Has not been reported so far.	.	.
GENERIF_SUMMARY~22925811~This study highlights that subtle sequence differences in the infection source may have profound effects on the ability to clear HCV infection in the presence of particular HLA class I alleles.,	Brain_Nucleus_accumbens_basal_ganglia	It has been suggested by multiple studies that a bunch of AD key influencing factors might be attributed to genes encoding human leukocyte antigen (HLA), whose variety is an essential part of human adaptive immunity.	PMID: 32894413	A
GENERIF_SUMMARY~23110097~Hugl1 and Hugl2 play an essential role in the maintenance of breast epithelial polarity and differentiated cell morphology, as well as growth control.,	Brain_Nucleus_accumbens_basal_ganglia	Has not been reported so far.	.	.
GENERIF_SUMMARY~23271418~we identified Caspase 3, BAG1 and BAG3 as key targets of ERalpha in neuronal cells that may play a role in ERalpha-mediated neuroprotection.,	Brain_Frontal_Cortex_BA9	Dysregulation of BAG3 could contribute to the pathogenesis of AD. In APP/PS1 mice, the up-regulation of caspase-3, TGF-β1 and TNF-ɑ were observed; Tetrahydrocurcumin (THC) attenuated the abnormal expression of Gab2, K-Ras, caspase-3 and TNF-ɑ, and up-regulated TGF-β1 and Bag1 expression.	PMID: 35000752; PMID: 34243602	A
GENERIF_SUMMARY~23330836~Association of human leukocyte antigen class I antigens in Iranian patients with pemphigus vulgaris.,	Brain_Nucleus_accumbens_basal_ganglia	Has not been reported so far.	.	.
GENERIF_SUMMARY~23452376~the molecular basis for the distinct trafficking and morphogenetic properties of PMEL and GPNMB is the PKD domain,	Brain_Hypothalamus	The results indicated that CSF GPNMB levels could not distinguish between AD or controls with other neurological diseases but correlated with other parameters such as aging and CSF pTau levels.	PMID: 33947460	A
GENERIF_SUMMARY~23588310~HLA-A 31:01 ..... as genetic markers for carbamazepine hypersensitivity in children.,	Brain_Nucleus_accumbens_basal_ganglia	It has been suggested by multiple studies that a bunch of AD key influencing factors might be attributed to genes encoding human leukocyte antigen (HLA), whose variety is an essential part of human adaptive immunity.	PMID: 32894413	A
GENERIF_SUMMARY~23599180~CK2alpha' exhibits a striking preference for caspase-3 phosphorylation in cells as compared to CK2alpha and that CK2beta exhibits the capacity to abolish caspase-3 phosphorylation,	Brain_Frontal_Cortex_BA9	Increased caspase-9 activity has also been implicated in AD. Caspase-9 expression in neurons and neurofibrillary tangles in hippocampal sections from patients with AD, implicating caspase-9 activation and caspase-3 mediated cleavage of tau in AD pathogenesis.	PMID: 34305609	A
GENERIF_SUMMARY~23630107~The results confirmed that OAT1, OAT3, OCT2, MATE1, and MATE2-K were coexpressed in tubular epithelial cells.,	Brain_Nucleus_accumbens_basal_ganglia	Results indicated OAT1 may be involved in AD process by regulating spine morphology and activity.	PMID: 25725783	A
GENERIF_SUMMARY~23691078~IKBKE regulates FOXO3a primarily through phosphorylation of SerS644,	Brain_Caudate_basal_ganglia	FOXO3 function may influence AD development via pathways that are independent of IGF signaling.	PMID: 29282328	A
GENERIF_SUMMARY~23736036~Variation in the DPYD, TYMS, CDA and MTHFR genes are clinically significant predictors of fluoropyrimidine toxicity.,	Brain_Putamen_basal_ganglia	The MTHFR C677T polymorphism is associated with AD in Asian populations, but not in Caucasians.	PMID: 21663380	B
GENERIF_SUMMARY~23770847~our study implicates RIP1 ubiquitination as a critical component of API2-MALT1-dependent lymphomagenesis,	Pituitary	EGb761 ameliorates cell necroptosis by attenuating RIP1-mediated mitochondrial dysfunction and ROS production in both in vivo and in vitro models of AD.	PMID: 32081533	A
GENERIF_SUMMARY~23836671~identified three kinases with gain-of-function mutations in lung cancer, namely FGFR4, MAP3K9, and PAK5. Mutations in these kinases are activating toward the ERK pathway, and targeted depletion of the mutated kinases inhibits proliferation,	Brain_Cortex	Reactive oxygen species (ROS) and oxidative stress have been implicated in the pathogenesis of neurodegenerative disorders including AD. High Levels of ROS Impair Lysosomal Acidity and Autophagy Flux in Glucose-Deprived Fibroblasts by Activating ATM and Erk Pathways.	PMID: 32414146	B
GENERIF_SUMMARY~23994122~3 locus haplotype analysis of HLA-A,	Brain_Nucleus_accumbens_basal_ganglia	It has been suggested by multiple studies that a bunch of AD key influencing factors might be attributed to genes encoding human leukocyte antigen (HLA), whose variety is an essential part of human adaptive immunity.	PMID: 32894413	A
GENERIF_SUMMARY~24056717~findings show that mutations in genes encoding the receptor-ligand cadherin pair DCHS1 and FAT4 lead to a recessive syndrome in humans that includes periventricular neuronal heterotopia,	Brain_Nucleus_accumbens_basal_ganglia	Has not been reported so far.	.	.
GENERIF_SUMMARY~24078627~azadirone can sensitize cancer cells to TRAIL through ROS-ERK-CHOP-mediated up-regulation of DR5 and DR4 signaling, down-regulation of cell survival proteins, and up-regulation of proapoptotic proteins.,	Brain_Putamen_basal_ganglia	Reactive oxygen species (ROS) and oxidative stress have been implicated in the pathogenesis of neurodegenerative disorders including AD. High Levels of ROS Impair Lysosomal Acidity and Autophagy Flux in Glucose-Deprived Fibroblasts by Activating ATM and Erk Pathways.	PMID: 32414146	B
GENERIF_SUMMARY~24157255~Data show that modin directly inhibited TWIST1 expression, upregulated E-cadherin, and inhibited TWIST1-induced epithelial-mesenchymal transition (EMT) by inhibiting the beta-catenin and Akt pathways.,	Brain_Hypothalamus	Has not been reported so far.	.	.
GENERIF_SUMMARY~24184958~Probe F2 was capable of enriching all members of the FGF receptor family as well as other kinases involved in cancer such as KDR, FLT4 and RET from lysates of cancer cells or human placenta tissue.,	Brain_Frontal_Cortex_BA9	VEGF ligand and receptor genes, specifically genes relevant to FLT4 and FLT1 receptor signaling, are associated with cognition, longitudinal cognitive decline, and AD neuropathology.	PMID: 31332262	A
GENERIF_SUMMARY~24300974~GA could inhibit NF-kappaB and MAPK/HO-1 signalling pathways.,	Brain_Nucleus_accumbens_basal_ganglia	The possibility of targeting the nuclear factor kappaB (NF-kappaB) pathway for inflammatory conditions, which also play a role in AD, has been investigated.	PMID: 16491164	A
GENERIF_SUMMARY~24323357~IL-25 and IL-33-driven type-2 innate lymphoid cells have roles in atopic dermatitis,	Brain_Cortex	Two cytokines involved in the initiation of type 2 responses, IL-33 and IL-25, are highly enriched in the CNS. IL-33 plays a crucial role in inflammation and homeostasis, and its multifaceted role is still being researched. The involvement of IL-33 in CNS-related diseases, including AD, MS and EAE, highlights its potential as a therapeutic target. Type 2 cytokines are crucial for maintaining CNS …	PMID: 37429945	A
GENERIF_SUMMARY~24336023~Results show the presence of HLA alleles contributing toward risk of as well as protection against various carbamazepine-induced cutaneous adverse drug reactions.,	Brain_Nucleus_accumbens_basal_ganglia	It has been suggested by multiple studies that a bunch of AD key influencing factors might be attributed to genes encoding human leukocyte antigen (HLA), whose variety is an essential part of human adaptive immunity.	PMID: 32894413	A
GENERIF_SUMMARY~24374826~Estrogen receptor alpha in cancer-associated fibroblasts suppresses prostate cancer invasion via modulation of thrombospondin 2 and matrix metalloproteinase 3.,	Brain_Cortex	The relationships between estrogen receptor alpha (ESR1) and cognitive impairment tend to be specific to or driven by women and restricted to risk for AD rather than other dementia causes. The AD patients had significantly lower Gelsolin (GSN) levels and significantly higher matrix metalloproteinase 3(MMP3) activity.	PMID: 20616674; PMID: 25864780	A
GENERIF_SUMMARY~24379579~P115 promotes proliferation of gastric cancer cells through an interaction with MIF.,	Brain_Cortex	Has not been reported so far.	.	.
GENERIF_SUMMARY~24389314~genetic polymorphism is associated with nasopharyngeal carcinoma among a Han population in Northwestern China,	Brain_Nucleus_accumbens_basal_ganglia	Has not been reported so far.	.	.
GENERIF_SUMMARY~24403192~The C allele of rs9272143 ( HLA-DRB1)conferred protection against cervical cancer , which is associated with HLA-DRB1, whereas the T allele of rs2516448 increased the susceptibility to cervical cancer (with the same association shown with MICA,	Brain_Frontal_Cortex_BA9	It has been suggested by multiple studies that a bunch of AD key influencing factors might be attributed to genes encoding human leukocyte antigen (HLA), whose variety is an essential part of human adaptive immunity.	PMID: 32894413	A
GENERIF_SUMMARY~24550401~IQGAP1 binds to ERalpha and modulates its transcriptional function,	Brain_Spinal_cord_cervical_c-1	Study identified seven hub genes (MYL6, MYH9, IQGAP1, ACTN4, GYS1, DSTN, and ACTB) associated with disulfidptosis, that are associated with AD using three machine learning classifiers. In hippocampal neurons, the IQGAP1/N-WASP/Arp2/3 complex promotes dendritic spine head formation. IQGAP1-/- mice also have long-term memory deficits, but anxiety and depression-like behavior are unaffected. Loss of…	PMID: 37600517; PMID: 25722290	B
GENERIF_SUMMARY~24554542~involvement of PAX9, EDA, SPRY2, SPRY4, and WNT10A as risk factors for MLIA. uncovered 3 strong synergistic interactions between MLIA liability and MSX1-TGFA, AXIN2-TGFA, and SPRY2-SPRY4 gene pairs. 1st evidence of sprouty genes in MLIA susceptibility.,	Brain_Substantia_nigra	Has not been reported so far.	.	.
GENERIF_SUMMARY~24616552~induction of HO-1 by CO-RM2 exerted anti-inflammatory and antioxidant effects which are required in concert to prevent the activation of NF-kappaB leading to induction of various inflammatory genes implicated in the pathogenesis of RA,	Brain_Nucleus_accumbens_basal_ganglia	The possibility of targeting the nuclear factor kappaB (NF-kappaB) pathway for inflammatory conditions, which also play a role in AD, has been investigated.	PMID: 16491164	A
GENERIF_SUMMARY~24737799~Immunocompetent subjects carrying the homozygous A haplotype or the HLABw4(T) allele are at higher risk of developing symptomatic disease after primary cytomegalovirus infection.,	Brain_Nucleus_accumbens_basal_ganglia	It has been suggested by multiple studies that a bunch of AD key influencing factors might be attributed to genes encoding human leukocyte antigen (HLA), whose variety is an essential part of human adaptive immunity.	PMID: 32894413	A
GENERIF_SUMMARY~24844606~The results of this study demonstrated the presence of reelin, its receptors VLDLR and ApoER2 as well as Dab1 in the ENS and might indicate a novel role of the reelin system in regulating neuronal plasticity and pre-synaptic functions in the ENS.,	Brain_Spinal_cord_cervical_c-1	Reelin signaling pathway alleles may reduce or increase prevalent AD and MCI phenotypes.	PMID: 24384746	A
GENERIF_SUMMARY~24901400~ErbB3, ErbB4, and MET showed marked expression in 76%, 98%, and 96% of ovarian carcinoma cases.,	Brain_Cerebellar_Hemisphere	Neuregulin-1 (NRG-1) and erbB4 immunoreactivity is associated with neuritic plaques in AD brain and in a transgenic model of AD.	PMID: 12528817	A
GENERIF_SUMMARY~24943220~Data show that STAT6 and NF-kappaB are central players in mediating IL-31 expression induced by IL-4/IL-33.,	Brain_Nucleus_accumbens_basal_ganglia	IL4/STAT6 signaling activates neural stem cell proliferation and neurogenesis upon Amyloid-β42 aggregation in adult zebrafish brain. In addition, the possibility of targeting the nuclear factor kappaB (NF-kappaB) pathway for inflammatory conditions, which also play a role in AD, has been investigated.	PMID: 27760324; PMID: 16491164	A
GENERIF_SUMMARY~25002679~A Rac1-Aurora A-MCAK signaling pathway mediates endothelial cell polarization and directional migration by promoting regional differences in microtubule dynamics.,	Brain_Hypothalamus	Rac1 activation links tau hyperphosphorylation and Aβ dysmetabolism in AD.	PMID: 30005699	A
GENERIF_SUMMARY~25115390~Immunohistochemical study exhibited an inverse correlation between DAB2IP and Skp2 protein expression in the prostate cancer tissue microarray.,	Brain_Nucleus_accumbens_basal_ganglia	DAB2IP was identified upregulated in AD. Dab2ip regulates neuronal migration and neurite outgrowth in the developing neocortex. Study indicated that the miR-155-5p/SKP2/IKKβ axis was critical for pathogenesis in this AD model.	PMID: 23056358, PMID: 31811163, PMID: 34865098	A
GENERIF_SUMMARY~25162226~Induction of Prx1 by hypoxia regulates heme oxygenase-1 via NF-kappaB in oral cancer.,	Brain_Nucleus_accumbens_basal_ganglia	The possibility of targeting the nuclear factor kappaB (NF-kappaB) pathway for inflammatory conditions, which also play a role in AD, has been investigated.	PMID: 16491164	A
GENERIF_SUMMARY~25187890~Antiepileptic drugs-induced skin rash can occur independently HLA-A*3101 genotypes in the Korean patients.,	Brain_Nucleus_accumbens_basal_ganglia	It has been suggested by multiple studies that a bunch of AD key influencing factors might be attributed to genes encoding human leukocyte antigen (HLA), whose variety is an essential part of human adaptive immunity.	PMID: 32894413	A
GENERIF_SUMMARY~25188412~Sphingosine-1-phosphate promotes extravillous trophoblast cell invasion by activating MEK/ERK/MMP-2 signaling pathways via S1P/S1PR1 axis activation.,	Brain_Cerebellar_Hemisphere	Mechanistic evidence has shown links between altered ceramide/S1P (Sphingosine-1-phosphate) rheostat and the production, secretion, and aggregation of amyloid β/α-synuclein as well as signaling pathways of critical importance for the pathomechanism of protein conformation diseases.	PMID: 30612333	A
GENERIF_SUMMARY~25189770~Ubc13 was dispensable for transforming growth factor beta (TGFbeta)-induced SMAD activation but was required for activation of non-SMAD signaling via TGFbeta-activating kinase 1 (TAK1) and p38,	Brain_Nucleus_accumbens_basal_ganglia	Aberrantly activated TAK1 links neuroinflammation and neuronal loss in AD mouse models.	PMID: 36912451	A
GENERIF_SUMMARY~25242024~OCT4 and nestin are overexpressed in laryngeal squamous cell carcinoma (LSCC) and may contribute to laryngeal carcinogenesis. Their co-expression may help to predict the lymph node metastatic potential of LSCC.,	Brain_Cerebellar_Hemisphere; Brain_Cerebellum	Nestin is a stem cell marker for progenitor cells. We have also shown the presence of nestin in all groups of individuals (Alzheimer, multiple infarct, and normal aged).	PMID: 16186627	B
GENERIF_SUMMARY~25243920~Human herpesvirus 6B immediate-early I protein contains functional HLA-A*02, HLA-A*03, and HLA-B*07 class I restricted CD8(+) T-cell epitopes.,	Brain_Nucleus_accumbens_basal_ganglia	It has been suggested by multiple studies that a bunch of AD key influencing factors might be attributed to genes encoding human leukocyte antigen (HLA), whose variety is an essential part of human adaptive immunity.	PMID: 32894413	A
GENERIF_SUMMARY~25272585~Bel1 fragment with residues 215-223, which bears the NLS, interacts with KPNA1, KPNA6, and KPNA7.,	Brain_Cerebellar_Hemisphere	Has not been reported so far.	.	.
GENERIF_SUMMARY~25277308~FPR1 rs78488639 interacted with CFH rs800292, HTRA1 rs11200638, and smoking, enhancing risk to exudative age-related macular degeneration and polypoidal choroidal vasculopathy .,	Brain_Caudate_basal_ganglia; Brain_Nucleus_accumbens_basal_ganglia	FPRL1 may be involved in the inflammatory aspects of AD. HtrA1 proteolysis of ApoE in vitro is allele selective.	PMID: 15888909, PMID: 27379525	A
GENERIF_SUMMARY~25287927~Collectively, these studies demonstrated that Mycoplasma pneumoniae induces airway mucus hypersecretion by modulating the STAT/EGFR-FOXA2 signaling pathways.,	Brain_Frontal_Cortex_BA9	Study emphasized the perspectives of cellular senescence up-regulated by EGFR and its associated membrane receptor molecules in the pathogenesis of AD as a target for a therapeutical alternative to intervene in AD.	PMID: 36403890	B
GENERIF_SUMMARY~25290554~PI3Kgamma-induced VEGF expression was reduced when the human tocopherol-associated protein 1 (hTAP1/SEC14L2) was overexpressed suggesting formation of an inactive PI3Kgamma/hTAP1 heterodimer.,	Brain_Hippocampus	The vascular endothelial growth factor (VEGF) levels and abnormal activation of AMPK in a transgenic AD model (APP/PS2 mice) suggest their potential contribution to cerebrovascular dysfunction, with insulin-like growth factor I (IGF-I) treatment showing promise in mitigating these vascular abnormalities. MAPK activation is essential for stimulation of VEGF and agrees with PI3K/Akt-independent act…	PMID: 17251422	A
GENERIF_SUMMARY~25295286~Data indicate that positivity for class I histocompatibility antigens HLA-A and HLA-B types did not differ significantly in Common variable immunodeficiency (CVID) and immunoglobulin (Ig) G subclass deficiency (IgGSD) patients.,	Brain_Nucleus_accumbens_basal_ganglia	It has been suggested by multiple studies that a bunch of AD key influencing factors might be attributed to genes encoding human leukocyte antigen (HLA), whose variety is an essential part of human adaptive immunity.	PMID: 32894413	A
GENERIF_SUMMARY~25330014~Individuals who carried both KIR3DS1 and Bw4*80I did not remain HIV seronegative longer than those from a control group who were homozygous for HLA-Bw6 and carried no HLA-A locus Bw4 alleles,	Brain_Nucleus_accumbens_basal_ganglia	It has been suggested by multiple studies that a bunch of AD key influencing factors might be attributed to genes encoding human leukocyte antigen (HLA), whose variety is an essential part of human adaptive immunity.	PMID: 32894413	A
GENERIF_SUMMARY~25355886~This work shows that the alleles HLA-A*33 and HLA-B*44 are significantly enriched in postherpetic neuralgia patients, while HLA-A*02 and HLA-B*40 are significantly depleted.,	Brain_Nucleus_accumbens_basal_ganglia	It has been suggested by multiple studies that a bunch of AD key influencing factors might be attributed to genes encoding human leukocyte antigen (HLA), whose variety is an essential part of human adaptive immunity.	PMID: 32894413	A
GENERIF_SUMMARY~25355906~These findings suggest that Fat and Dachsous self-bend due to the loss of Ca(2+)-binding amino acids from specific EC-EC linkers, and can therefore adapt to confined spaces.,	Brain_Nucleus_accumbens_basal_ganglia	Has not been reported so far.	.	.
GENERIF_SUMMARY~25413349~Hypoxia, FIH inhibitors and mutation of asparagine 242 all potentiated TRPV3-mediated current, without altering TRPV3 protein levels, indicating that oxygen-dependent hydroxylation inhibits TRPV3 activity.,	Brain_Frontal_Cortex_BA9	Study identified that TRPV3 is a potent drug target for African American individuals with AD, and further replicated our finding in AA-specific eQTL data.	https://doi.org/10.1002/alz.074333	A
GENERIF_SUMMARY~25450619~RIPK3 serves as a negative regulator of selective autophagy by regulating regulates p62-LC3 complex formation via the caspase-8-dependent cleavage of p62,	Brain_Nucleus_accumbens_basal_ganglia	Study found that combined deletion of caspase-8 and RIPK3, but not RIPK3 alone, led to diminished Aβ deposition and microgliosis in the mouse model of AD carrying human presenilin 1 and amyloid precursor protein with 5 familial AD mutations (5xFAD). Despite its well-known role in cell death, caspase-8 did not appear to affect cell loss in the 5xFAD model. In contrast, we found that caspase-8 was …	PMID: 36602874	A
GENERIF_SUMMARY~25531331~Mir-873 inhibits ESR1 activity and cell growth via targeting CDK3.,	Brain_Frontal_Cortex_BA9	The relationships between ESR1 and cognitive impairment tend to be specific to or driven by women and restricted to risk for AD rather than other dementia causes. Ginsenoside Rg1 (GRg1) and Acori graminei Rhizoma (AGR) are the traditional Chinese herbal drug. In vivo experiments confirmed the protect role of GRg1 + AGR in AD. GRg1 + AGR suppressed neuron cell apoptosis by regulating the expressio…	PMID: 20616674; PMID: 29926354	A
GENERIF_SUMMARY~25549594~may present as a genetic susceptibility factors in Iranian patients with Non-Hodgkin's lymphoma,	Brain_Nucleus_accumbens_basal_ganglia	Has not been reported so far.	.	.
GENERIF_SUMMARY~25845234~Analysis showed an association of the NQO1 (rs1131341), XRCC1 (rs25487), XRCC3 (rs861539), XPC (rs2228001) and XPA (rs1800975) in additive model with chronic obstructive pulmonary disease.,	Brain_Nucleus_accumbens_basal_ganglia	Altered NQO1 expression is associated with several pathological conditions and disorders including AD. The presence of the G/A variant of c.1196A>G (rs25487) polymorphisms in the XRCC1 gene and the T/C variant of c.2285T>C (rs1136410) in the PARP1 gene may increase the risk of AD. This may provide further evidence that the disruption of a DNA repair mechanism like BER may be important in the etio…	PMID: 28164770; PMID: 25998844	A
GENERIF_SUMMARY~25898001~SNPs in LEKR1 and GALNT10 modulate sex-difference in carotid intima-media thickness.,	Brain_Hypothalamus	The qPCR-based expression analysis in an independent sample set of tissues showed a twofold increase in gene expression of GALNT15 and GALNT10 but not GALNT11 in AD participants compared with controls.	PMID: 37188790	B
GENERIF_SUMMARY~25930014~Study shows that when key regulators during mammalian cerebral cortical development are disrupted due to DCHS1-FAT4 mutations, functional cerebral asymmetries are stronger.,	Brain_Nucleus_accumbens_basal_ganglia	Has not been reported so far.	.	.
GENERIF_SUMMARY~25963840~Results show that OSBPL5 and CALU were expressed at higher levels in the lung tissues of metastasis-positive cases than that in the metastasis-negative cases suggesting they can promote invasiveness of lung cancer cells.,	Brain_Cerebellum	Has not been reported so far.	.	.
GENERIF_SUMMARY~26022125~results demonstrate that XBP1 mRNA splicing plays an important role in maintaining the function of bone marrow-derived macrophages and provide new insight into the study and treatment of atherosclerosis,	Brain_Nucleus_accumbens_basal_ganglia	The activation of XBP1 splicing, an endoplasmic reticulum (ER) stress-response factor triggered by psychological stress in the brain. Accumulating evidence indicates the possible involvement of ER stress in the development of neurodegenerative diseases, including AD, Parkinson's disease, and brain ischemia.	PMID: 30509487	B
GENERIF_SUMMARY~26057149~HLA Class I (HLA- A, -B, -C) antigens are downregulated by LMP2A protein in Epstein-Barr virus-infected gastric cancer cells.,	Brain_Nucleus_accumbens_basal_ganglia	It has been suggested by multiple studies that a bunch of AD key influencing factors might be attributed to genes encoding human leukocyte antigen (HLA), whose variety is an essential part of human adaptive immunity.	PMID: 32894413	A
GENERIF_SUMMARY~26177720~KCa3.1 activation in human lung mast cells is highly dependent on Ca(2+) influx through Orai1 channels, mediated via a close spatiotemporal interaction between the two channels.,	Brain_Cerebellum	KCa3.1 constitutes a pharmacological target for astrogliosis associated with AD.	PMID: 27567685	A
GENERIF_SUMMARY~26183533~study dissects nucleolin-mediated activation of surface AC133 and its cognate gene CD133, via specific interaction of nucleolin with the tissue-dependent CD133 promoter P1,	Brain_Frontal_Cortex_BA9	Has not been reported so far.	.	.
GENERIF_SUMMARY~26214185~The localization of the TRMT112 protein is determined by WBSCR22, and the WBSCR22-TRMT112 complex is localized in the cell nucleus.,	Brain_Cerebellum	Has not been reported so far.	.	.
GENERIF_SUMMARY~26221961~MAVS50, exposing a degenerate TRAF-binding motif within its N-terminus, effectively competed with full-length MAVS for recruiting TRAF2 and TRAF6,	Brain_Cerebellum	There is evidence showing that TRAF6 can mediate the inflammatory response through TLR4/TRAF6/IKK/NF-κB signaling pathway. Moreover, in AD, a large number of activated astrocytes and microglia can be found aroundβ-amyloid plaques, which induce the production of inflammatory cytokines such as IL-1B and TNF-α, and TRAF6 is indispensable in this process.	PMID: 29651950	A
GENERIF_SUMMARY~26248046~pro-inflammatory stimuli lead to FPR2/ALX expression while LXA4 induces an anti-inflammatory response,	Brain_Hippocampus	FPR2 is implicated in the pathogenesis of chronic inflammatory diseases such as AD. FPR2/ALX receptor expression and internalization are critical for lipoxin A4 (LXA4) and annexin-derived peptide-stimulated phagocytosis. Levels of the Specialized pro-resolving mediators (SPM) LXA4 were reduced in AD - both in CSF and hippocampus. An enzyme involved in LXA4 synthesis and two SPM receptors were ele…	PMID: 15888909; PMID: 24530025	A
GENERIF_SUMMARY~26258424~Cell surface expression level variation between two common human leukocyte antigen alleles, HLA-A2 and HLA-B8, is dependent on the structure of the C terminal part of the alpha 2 and the alpha 3 domains.,	Brain_Nucleus_accumbens_basal_ganglia	It has been suggested by multiple studies that a bunch of AD key influencing factors might be attributed to genes encoding human leukocyte antigen (HLA), whose variety is an essential part of human adaptive immunity.	PMID: 32894413	A
GENERIF_SUMMARY~26375851~antigen presentation for a broad panel of HLA molecules,	Brain_Nucleus_accumbens_basal_ganglia	It has been suggested by multiple studies that a bunch of AD key influencing factors might be attributed to genes encoding human leukocyte antigen (HLA), whose variety is an essential part of human adaptive immunity.	PMID: 32894413	A
GENERIF_SUMMARY~26385923~Transmembrane motif T6BM2-mediated TRAF6 binding is required for MAVS-related antiviral response.,	Brain_Cerebellum	There is evidence showing that TRAF6 can mediate the inflammatory response through TLR4/TRAF6/IKK/NF-κB signaling pathway. Moreover, in AD, a large number of activated astrocytes and microglia can be found aroundβ-amyloid plaques, which induce the production of inflammatory cytokines such as IL-1B and TNF-α, and TRAF6 is indispensable in this process.	PMID: 29651950	A
GENERIF_SUMMARY~26584640~mTORC2 promotes rapamycin- and ligand-induced type I insulin-like growth factor receptor / insulin receptor phosphorylation.,	Brain_Nucleus_accumbens_basal_ganglia	Striking a new balance by restoring mTORC2 abundance and/or inhibition of mTORC1 has therapeutic potential in AD. In rodents, type I insulin-like growth factor receptor (IGF1R) tor impairment led to brain amyloidosis, cognitive disturbance, and hyperphosphorylated tau deposits together with other changes found in AD such as gliosis and synaptic protein loss. While these disturbances were mostly c…	PMID: 28035937; PMID: 16274856	A
GENERIF_SUMMARY~26722465~In esophageal squamous cell carcinoma, high p-mTOR expression was significantly associated with high podoplanin expression and high tumor grade,	Brain_Cortex	The mammalian target of rapamycin (mTOR) may play a role in Abeta and tau induced AD. Notably, the increase in the levels of phosphorylated mTOR (p-mTOR) was found when Abeta oligomers were used at a concentration of 3 μg/ml, while lower or higher Abeta concentrations had no significant effects on mTOR phosphorylation. In apparent contradiction with these reports, Hugon and colleagues showed that…	PMID: 22202101	A
GENERIF_SUMMARY~26762527~Our findings indicate that the alarmin cytokines IL-33 and IL-25 increase basophil activation and migratory potential, and may pose as a novel therapeutic targets for the treatment of allergic asthma.,	Brain_Cortex	Two cytokines involved in the initiation of type 2 responses, IL-33 and IL-25, are highly enriched in the CNS. IL-33 plays a crucial role in inflammation and homeostasis, and its multifaceted role is still being researched. The involvement of IL-33 in CNS-related diseases, including AD, MS and EAE, highlights its potential as a therapeutic target. Type 2 cytokines are crucial for maintaining CNS …	PMID: 37429945	A
GENERIF_SUMMARY~27000652~We screened for mutations in RELN or VLDLR and compared the phenotype of these patients with that of previously reported patients. differences in clinical severity, involvement of the cerebellar hemispheres, together with the severity of the neocortical defect, enables RELN-mutated patients to be distinguished from VLDLR-mutated patients.,	Brain_Spinal_cord_cervical_c-1	Several studies now implicate the pathological involvement of Reln gene or its protein product in six neuropsychiatric disorders, namely, schizophrenia, autism, bipolar disorder, major depression, lissencephaly and AD.	PMID: 15583703	A
GENERIF_SUMMARY~27048245~Our study demonstrates that the IGF1R/p110b/AKT/mTOR axis confers resistance to BYL719 in PIK3CA mutant breast cancers.,	Brain_Nucleus_accumbens_basal_ganglia	Striking a new balance by restoring mTORC2 abundance and/or inhibition of mTORC1 has therapeutic potential in AD. In rodents, type I insulin-like growth factor receptor (IGF1R) tor impairment led to brain amyloidosis, cognitive disturbance, and hyperphosphorylated tau deposits together with other changes found in AD such as gliosis and synaptic protein loss. While these disturbances were mostly c…	PMID: 28035937; PMID: 16274856	A
GENERIF_SUMMARY~27178732~Pazopanib inhibits OCT2, MATE1 and MATE2-K, which are involved in cisplatin secretion into urine, potentiating cisplatin toxicity.,	Brain_Nucleus_accumbens_basal_ganglia	Has not been reported so far.	.	.
GENERIF_SUMMARY~27244893~These results suggest MET overexpression is related to altered c-CBL expression in head and neck squamous cell carcinoma, which may influence tumorigenesis,	Brain_Cerebellum; Brain_Hypothalamus	It has been reported that positive staining with the antibody to c-Met protein was seen in microglia in AD, predominantly in the white matter.	PMID: 8180811	B
GENERIF_SUMMARY~27271370~The impact of assay conditions on IC50 determination is negligible, kinetic characteristics differ among used test substrates, and substrate-dependent inhibition exists for MATE1 and MATE2-K, giving valuable insight into the assessment of clinically relevant MATE-mediated drug interactions in vitro.,	Brain_Nucleus_accumbens_basal_ganglia	Has not been reported so far.	.	.
GENERIF_SUMMARY~27349634~calpain and protein kinase Calpha abnormal release promotes a constitutive release of matrix metalloproteinase 9 in peripheral blood mononuclear cells from cystic fibrosis patients,	Brain_Caudate_basal_ganglia	Protein kinase Calpha (PRKCA) may affect the memory function in SCZ and AD by affecting synaptic function.	PMID: 38043643	A
GENERIF_SUMMARY~27530212~The analysis revealed three candidate genes GSK3B, PTPN1,	Brain_Cerebellar_Hemisphere	Glycogen synthase kinase 3beta (GSK-3β), a pivotal kinase in AD. Observations highlighting GSK-3 as one of the most relevant targets for AD treatment.	PMID: 24904272	A
GENERIF_SUMMARY~27577225~Data indicate that human platelet antigen (HPA) 1-16 and human leukocyte antigen (HLA)-A and -B are highly polymorphic among ethnic Hans from Shandong, China.,	Brain_Nucleus_accumbens_basal_ganglia	It has been suggested by multiple studies that a bunch of AD key influencing factors might be attributed to genes encoding human leukocyte antigen (HLA), whose variety is an essential part of human adaptive immunity.	PMID: 32894413	A
GENERIF_SUMMARY~27697837~the transcription factor NFATC3 binds to IRF7 and functions synergistically to enhance IRF7-mediated IFN expression in Plasmacytoid dendritic cells.,	Pituitary	Interestingly, lithium-induced apoptosis and motor deficits were associated with elevated nuclear accumulation of NFATc4 and NFATc3, leading to increased Fas ligand (FasL) expression and its activation. The opposite effect was observed in mice lacking the Fas-receptor (lpr mice) or following CsA treatment. In addition, activation of the CaN/NFAT/FasL death signaling has been suggested in methamph…	PMID: 38077352	B
GENERIF_SUMMARY~27733576~Elucidation of GM-CSF signaling demonstrates that the cytokine causes the activation of mTOR kinase, leading to the phosphorylation and activation of STAT3, which, in turn, is responsible for OCTN2 transcription.,	Brain_Caudate_basal_ganglia	During the macrophage differentiation induced by the monocyte colony-stimulating factor, cytokines activate a mammalian target of rapamycin (mTOR) kinase leading to the activation of the signal transducer and activator of transcription 3 (STAT3), which, in turn, regulates the OCTN2 expression. OCTN2 may be involved in the transport of carnitine derivatives, such as acetyl-carnitine, for supportin…	PMID: 30523710	A
GENERIF_SUMMARY~27736841~NF2 regulates the interaction of FAK-p53 and MDM2-p53.,	Brain_Cerebellum	The relationship between MDM2 and AD is that MDM2 plays a role in regulating the transcription factor p53.	PMID: 20181016	A
GENERIF_SUMMARY~27965414~either PARP1 or PARP2 are sufficient for near-normal XRCC1 recruitment at oxidative single-strand breaks,	Brain_Caudate_basal_ganglia	In conclusion, the presence of the G/A variant of c.1196A>G (rs25487) polymorphisms in the XRCC1 gene and the T/C variant of c.2285T>C (rs1136410) in the PARP1 gene may increase the risk of AD. This may provide further evidence that the disruption of a DNA repair mechanism like BER may be important in the etiology of AD. It has been shown that PARP1/PAR is co-localized with Aβ, Tau, and microtubu…	PMID: 25998844; PMID: 33460497	A
GENERIF_SUMMARY~27995769~missense mutations in TRIAD3 abolished the interaction of TRIAD3A with Arc, disrupting Arc ubiquitination, and consequently Arc degradation.,	Brain_Cerebellum	Has not been reported so far.	.	.
GENERIF_SUMMARY~28000554~A homodimer model can resolve the conundrum as to how cytochrome P450 oxidoreductase and cytochrome b5 compete for the same binding site on cytochrome P450c17. (Review),	Brain_Cortex	Induction of NADPH cytochrome P450 reductase by the Alzheimer beta-protein. Amyloid as a "foreign body".	PMID: 11432979	A
GENERIF_SUMMARY~28148736~findings demonstrate that gliadins contain epitopes that elicit CD8+ T cell responses restricted by HLA class I A*0101 and B*0801 molecules,	Brain_Nucleus_accumbens_basal_ganglia	It has been suggested by multiple studies that a bunch of AD key influencing factors might be attributed to genes encoding human leukocyte antigen (HLA), whose variety is an essential part of human adaptive immunity.	PMID: 32894413	A
GENERIF_SUMMARY~28255385~The presence of reelin was elevated in junctional areas as in dysplastic nevi. VLDLR presented positive values in 16 cases (16/ 32) and ApoER2 was weak positive in 7 cases.,	Brain_Spinal_cord_cervical_c-1	Reelin signaling pathway alleles may reduce or increase prevalent AD and MCI phenotypes.	PMID: 24384746	A
GENERIF_SUMMARY~28383785~Three new HLA class I alleles,	Brain_Nucleus_accumbens_basal_ganglia	It has been suggested by multiple studies that a bunch of AD key influencing factors might be attributed to genes encoding human leukocyte antigen (HLA), whose variety is an essential part of human adaptive immunity.	PMID: 32894413	A
GENERIF_SUMMARY~28386063~Our results indicate a potential role in breast cancer predisposition for heterozygous truncating mutations in FANCD2 and TEX15. Based on our results,	Brain_Caudate_basal_ganglia	Study have identified FoxO3a as a downstream effector responding to levels of APP expression. APP overexpression increased FoxO3a expression and activity. The possible mechanism involves AICD induced expression of FANCD2, a binding partner of FoxO3a associated with stabilization of the protein in the nucleus where it can alter transcription. This study provides evidence for a role of APP in cell …	PMID: 35901928	B
GENERIF_SUMMARY~28422000~The haplotype HLA-A29/HLA-B44 was more common in primary immunodeficiency patients with fibromyalgia than in those without fibromyalgia.,	Brain_Nucleus_accumbens_basal_ganglia	It has been suggested by multiple studies that a bunch of AD key influencing factors might be attributed to genes encoding human leukocyte antigen (HLA), whose variety is an essential part of human adaptive immunity.	PMID: 32894413	A
GENERIF_SUMMARY~28436945~ADAR1p110 isoform competitively inhibits binding of Staufen1 to the 3'-untranslated-region dsRNAs and antagonizes Staufen1-mediated mRNA decay.,	Brain_Frontal_Cortex_BA9	Both ADAR1p110 and ADAR2 are phosphorylated by AKT kinase and this phosphorylation reduces A-to-I editing catalyzed by ADAR in the range of 50–100%. It is tempting to speculate that inhibition of ADAR phosphorylation by AKT inhibitors may restore AD -dependent loss of A-to-I editing in HPC vasculature and if this may potentially slow or reverse cognitive decline in AD.	PMID: 36196083	B
GENERIF_SUMMARY~28624790~miR-497 and miR-99a synergistically target IGF1R and mTOR, thereby impeding the HCC tumor growth. These results promote a concept in which not one single miRNA, but rather a network of miRNAs with shared and individual mRNA targets participates in the hepatocarcinogenesis.,	Brain_Nucleus_accumbens_basal_ganglia	Striking a new balance by restoring mTORC2 abundance and/or inhibition of mTORC1 has therapeutic potential in AD. In rodents, type I insulin-like growth factor receptor (IGF1R) tor impairment led to brain amyloidosis, cognitive disturbance, and hyperphosphorylated tau deposits together with other changes found in AD such as gliosis and synaptic protein loss. While these disturbances were mostly c…	PMID: 28035937; PMID: 16274856	A
GENERIF_SUMMARY~28677729~In-depth IPA analysis revealed that CENPU was associated with the HMGB1 signaling pathway. qPCR and western blot analysis demonstrated that in the HMGB1 signaling pathway, CENPU knockdown downregulated expression levels of ILB, CXCL8, RAC1 and IL1A,	Brain_Frontal_Cortex_BA9	Has not been reported so far.	.	.
GENERIF_SUMMARY~28761002~The rate of transport is set by an equilibrium between a faster state, where only kinesin family member 17 protein (KIF17) motors move the train, and a slower state, where at least one kinesin family member 3A/B protein (KIF3AB) motor on the train remains active in transport.,	Brain_Frontal_Cortex_BA9	Has not been reported so far.	.	.
GENERIF_SUMMARY~28808060~Data suggest that KH1 and HK2 domains of MEX3C bind with high affinity to MRE10,	Brain_Nucleus_accumbens_basal_ganglia	Has not been reported so far.	.	.
GENERIF_SUMMARY~28849223~TNFSF13, SPATC1L, SLC22A25 and SALL4 may thus be novel susceptibility loci for atrial fibrillation in the Japanese population,	Brain_Amygdala	Has not been reported so far.	.	.
GENERIF_SUMMARY~28854843~We conclude that the crosstalk between angiotensin AT1 receptor and insulin receptor signaling shows a high degree of specificity, and involves Galphaq protein, and activation of distinct kinases. Thus, the BRET(2) technique can be used as a platform for studying molecular mechanisms of crosstalk between insulin receptor and 7TM receptors.,	Brain_Cerebellar_Hemisphere; Brain_Cerebellum	Transient mild cerebral ischemia significantly deteriorated cognitive impairment in a mouse model of AD via angiotensin AT1 receptor. Insulin signaling is altered in post-mortem brain tissue from AD patients and treatments known to enhance insulin signaling can improve cognitive function.	PMID: 27572961; PMID: 29353052	A
GENERIF_SUMMARY~28939591~These results suggest that miR-125a-3p can function as a novel tumor suppressor in ER(+) breast cancer by targeting CDK3, which may be a potential therapeutic approach for TamR breast cancer therapy,	Brain_Frontal_Cortex_BA9	MiR-125a-3p modulate Amyloid β-Protein through the MAPK pathway in AD.	PMID: 37711111	A
GENERIF_SUMMARY~28943303~localization of hMMAA and its colocalization with hMCM in human,	Brain_Hypothalamus	Has not been reported so far.	.	.
GENERIF_SUMMARY~29046444~results demonstrate that HIV-1 Nef's inferior ability to downregulate MHC-B compared to that of MHC-A is conserved across primate lentiviruses and suggest that this property influences antiviral cellular immune responses.,	Brain_Nucleus_accumbens_basal_ganglia	Studies provided preliminary evidences that HLA gene (one of the three human major histocompatibility complex class I genes, MHC-A/B) variants might participate in the structural alteration of AD associated brain regions, hence modulating the susceptibility of AD.	PMID: 27056077	A
[truncated: 2,586 more rows]

## Sheet: Supplement Table S5
Supplementary Table S5 The key results of the structural equation modeling (SEM) model of Brain_Amygdala, the corresponding pathways of the model, and the literature-reported relevance(s) between the pathways and AD.
[truncated: 41 more rows]

[truncated: 12 more sheets: Supplement Table S6, Supplement Table S7, Supplement Table S8, Supplement Table S9, Supplement Table S10, Supplement Table S11, Supplement Table S12, Supplement Table S13, Supplement Table S14, Supplement Table S15, Supplement Table S16, Supplement Table S17]
